# Supplementary material for: A-to-I nonsynonymous RNA editing was significantly enriched in the ubiquitination site and correlated with clinical features and immune response
Source: Sci Rep. 2022 Sep 5;12:15079. doi: 10.1038/s41598-022-18926-x (PMC9445000; doi:10.1038/s41598-022-18926-x)
Supplement: Supplementary file 8 — Supplementary Information 8. [file 41598_2022_18926_MOESM8_ESM.xlsx]

## Sheet: Sheet1
Gene	Ensembl ID	ID (chr#position)	ref AA	mut AA
UBE2J2	ENST00000400930.8_1	chr1#1200164	R	G
UBE2J2	ENST00000400930.8_1	chr1#1200166	Y	C
UBE2J2	ENST00000400930.8_1	chr1#1200176	S	G
UBE2J2	ENST00000400930.8_1	chr1#1200179	S	G
UBE2J2	ENST00000400930.8_1	chr1#1200188	S	G
UBE2J2	ENST00000400930.8_1	chr1#1200205	K	R
UBE2J2	ENST00000400930.8_1	chr1#1200206	K	E
INTS11	ENST00000419704.5_1	chr1#1250235	K	R
INTS11	ENST00000419704.5_1	chr1#1250238	K	R
INTS11	ENST00000419704.5_1	chr1#1250239	K	E
INTS11	ENST00000419704.5_1	chr1#1250266	K	E
DVL1	ENST00000378891.9_3	chr1#1284297	K	R
DVL1	ENST00000378891.9_3	chr1#1284298	K	E
DVL1	ENST00000378891.9_3	chr1#1284312	Y	C
DVL1	ENST00000378891.9_3	chr1#1284331	N	D
DVL1	ENST00000378891.9_3	chr1#1284342	N	S
CCNL2	ENST00000408952.8_1	chr1#1323890	S	G
CCNL2	ENST00000408952.8_1	chr1#1324007	Q	R
CCNL2	ENST00000408952.8_1	chr1#1324016	H	R
CCNL2	ENST00000408952.8_1	chr1#1324032	I	V
CCNL2	ENST00000408952.8_1	chr1#1324064	D	G
CCNL2	ENST00000408952.8_1	chr1#1324073	D	G
CCNL2	ENST00000408952.8_1	chr1#1324088	K	R
CCNL2	ENST00000408952.8_1	chr1#1324089	K	E
CCNL2	ENST00000408952.8_1	chr1#1324094	H	R
CCNL2	ENST00000408952.8_1	chr1#1324104	I	V
CCNL2	ENST00000408952.8_1	chr1#1324118	E	G
CCNL2	ENST00000408952.8_1	chr1#1324199	Y	C
CCNL2	ENST00000408952.8_1	chr1#1324202	D	G
ATAD3B	ENST00000308647.7_1	chr1#1425783	K	R
ATAD3A	ENST00000536055.5_2	chr1#1455971	T	A
CDK11B	ENST00000341832.10_3	chr1#1571744	K	E
CDK11B	ENST00000341832.10_3	chr1#1571752	N	S
CDK11B	ENST00000341832.10_3	chr1#1571753	N	D
CDK11B	ENST00000341832.10_3	chr1#1571755	N	S
CDK11B	ENST00000341832.10_3	chr1#1571758	Y	C
CDK11B	ENST00000341832.10_3	chr1#1571764	H	R
CDK11B	ENST00000341832.10_3	chr1#1571771	S	G
CDK11B	ENST00000341832.10_3	chr1#1571780	M	V
CDK11B	ENST00000341832.10_3	chr1#1571782	K	R
CDK11B	ENST00000341832.10_3	chr1#1571785	K	R
CDK11B	ENST00000341832.10_3	chr1#1571786	K	E
CDK11B	ENST00000341832.10_3	chr1#1571806	Y	C
CDK11B	ENST00000626918.2_3	chr1#1580976	H	R
CDK11B	ENST00000626918.2_3	chr1#1580985	Q	R
CDK11B	ENST00000626918.2_3	chr1#1580989	R	G
CDK11B	ENST00000626918.2_3	chr1#1580995	K	E
CDK11B	ENST00000626918.2_3	chr1#1580997	E	G
CDK11B	ENST00000626918.2_3	chr1#1581003	H	R
CDK11B	ENST00000629289.2_3	chr1#1581196	K	R
CDK11B	ENST00000629289.2_3	chr1#1581199	K	R
CDK11B	ENST00000629289.2_3	chr1#1581203	N	D
CDK11B	ENST00000626918.2_3	chr1#1581235	K	E
CDK11B	ENST00000626918.2_3	chr1#1581237	D	G
CDK11B	ENST00000629289.2_3	chr1#1581321	E	G
CDK11B	ENST00000629312.2_3	chr1#1581368	K	R
CDK11B	ENST00000629312.2_3	chr1#1581369	K	E
CDK11B	ENST00000629312.2_3	chr1#1581395	Q	R
CDK11B	ENST00000629312.2_3	chr1#1581404	Q	R
CDK11B	ENST00000629312.2_3	chr1#1581407	N	S
CDK11B	ENST00000629312.2_3	chr1#1581408	N	D
CDK11A	ENST00000356200.7_2	chr1#1650787	H	R
CDK11A	ENST00000357760.6_3	chr1#1650835	K	R
CDK11A	ENST00000357760.6_3	chr1#1650841	K	R
NADK	ENST00000378625.5_1	chr1#1690639	Q	R
PRKCZ	ENST00000400921.6_1	chr1#2116029	K	R
PRKCZ	ENST00000400921.6_1	chr1#2116032	K	R
PRKCZ	ENST00000400921.6_1	chr1#2116035	Q	R
PRKCZ	ENST00000400921.6_1	chr1#2116059	Q	R
PRKCZ	ENST00000400921.6_1	chr1#2116064	T	A
PRKCZ	ENST00000400921.6_1	chr1#2116071	D	G
PRKCZ	ENST00000400921.6_1	chr1#2116074	Y	C
PRKCZ	ENST00000400921.6_1	chr1#2116085	N	D
PRKCZ	ENST00000400921.6_1	chr1#2116094	T	A
PRKCZ	ENST00000400921.6_1	chr1#2116103	T	A
FAAP20	ENST00000378546.9_3	chr1#2121171	S	G
FAAP20	ENST00000378546.9_3	chr1#2121200	D	G
SKI	ENST00000378536.5_2	chr1#2160528	E	G
SKI	ENST00000378536.5_2	chr1#2160561	K	R
SKI	ENST00000378536.5_2	chr1#2160587	N	D
PLCH2	ENST00000378486.8_4	chr1#2436080	R	G
TNFRSF14	ENST00000409119.5_1	chr1#2488152	K	E
TNFRSF14	ENST00000409119.5_1	chr1#2488153	K	R
TNFRSF14	ENST00000409119.5_1	chr1#2492944	K	R
TNFRSF14	ENST00000409119.5_1	chr1#2492946	S	G
TNFRSF14	ENST00000409119.5_1	chr1#2492950	Q	R
TNFRSF14	ENST00000409119.5_1	chr1#2492952	T	A
TNFRSF14	ENST00000409119.5_1	chr1#2492956	D	G
TNFRSF14	ENST00000355716.4_1	chr1#2493194	I	V
TNFRSF14	ENST00000355716.4_1	chr1#2493200	I	V
TNFRSF14	ENST00000355716.4_1	chr1#2493212	T	A
TNFRSF14	ENST00000355716.4_1	chr1#2493224	I	V
TNFRSF14	ENST00000355716.4_1	chr1#2493227	I	V
TNFRSF14	ENST00000355716.4_1	chr1#2493229	I	M
TNFRSF14	ENST00000355716.4_1	chr1#2493236	K	E
TNFRSF14	ENST00000355716.4_1	chr1#2493237	K	R
TNFRSF14	ENST00000355716.4_1	chr1#2493239	R	G
TNFRSF14	ENST00000355716.4_1	chr1#2493242	R	G
TNFRSF14	ENST00000355716.4_1	chr1#2493245	K	E
TNFRSF14	ENST00000355716.4_1	chr1#2493246	K	R
TNFRSF14	ENST00000355716.4_1	chr1#2493251	R	G
LRRC47	ENST00000378251.3_2	chr1#3698101	K	R
LRRC47	ENST00000378251.3_2	chr1#3698126	S	G
LRRC47	ENST00000378251.3_2	chr1#3698156	T	A
CEP104	ENST00000378223.3_1	chr1#3759756	D	G
DFFB	ENST00000625756.2_1	chr1#3776993	H	R
DFFB	ENST00000625756.2_1	chr1#3777002	Q	R
DFFB	ENST00000625756.2_1	chr1#3777005	D	G
DFFB	ENST00000625756.2_1	chr1#3777007	S	G
DFFB	ENST00000625756.2_1	chr1#3777013	T	A
DFFB	ENST00000625756.2_1	chr1#3777028	S	G
ERRFI1	ENST00000377482.10_2	chr1#8073286	Y	C
NMNAT1	ENST00000403197.5_1	chr1#10041329	Y	C
NMNAT1	ENST00000403197.5_1	chr1#10041343	S	G
KIF1B	ENST00000377083.5_1	chr1#10338094	D	G
MIIP	ENST00000235332.6_2	chr1#12091858	K	R
VPS13D	ENST00000620676.6_4	chr1#12557627	S	G
FHAD1	ENST00000375998.8_1	chr1#15675572	K	R
FHAD1	ENST00000375998.8_1	chr1#15675581	E	G
FHAD1	ENST00000375998.8_1	chr1#15675620	E	G
PLEKHM2	ENST00000375799.8_2	chr1#16053951	M	V
FBLIM1	ENST00000441801.6_1	chr1#16101450	H	R
FBLIM1	ENST00000441801.6_1	chr1#16101458	N	D
FBLIM1	ENST00000441801.6_1	chr1#16101464	S	G
FBLIM1	ENST00000441801.6_1	chr1#16101467	T	A
FBLIM1	ENST00000441801.6_1	chr1#16101497	R	G
FBLIM1	ENST00000441801.6_1	chr1#16101516	H	R
UQCRHL	ENST00000483273.2_1	chr1#16133912	K	R
UQCRHL	ENST00000483273.2_1	chr1#16133943	T	A
UQCRHL	ENST00000483273.2_1	chr1#16133951	E	G
C1orf134	ENST00000375605.2	chr1#16555504	N	S
C1orf134	ENST00000375605.2	chr1#16555505	N	D
C1orf134	ENST00000375605.2	chr1#16555507	N	S
C1orf134	ENST00000375605.2	chr1#16555508	N	D
C1orf134	ENST00000375605.2	chr1#16555511	T	A
C1orf134	ENST00000375605.2	chr1#16555513	K	R
C1orf134	ENST00000375605.2	chr1#16555517	N	D
C1orf134	ENST00000375605.2	chr1#16555519	Q	R
C1orf134	ENST00000375605.2	chr1#16555537	E	G
C1orf134	ENST00000375605.2	chr1#16555543	Q	R
C1orf134	ENST00000375605.2	chr1#16555546	Q	R
C1orf134	ENST00000375605.2	chr1#16555555	Q	R
C1orf134	ENST00000375605.2	chr1#16555990	T	A
C1orf134	ENST00000375605.2	chr1#16555992	E	G
C1orf134	ENST00000375605.2	chr1#16556002	I	V
SPATA21	ENST00000540400.1_2	chr1#16737292	Q	R
SPATA21	ENST00000540400.1_2	chr1#16737325	E	G
SPATA21	ENST00000612240.1_1	chr1#16751608	K	R
SPATA21	ENST00000612240.1_1	chr1#16751609	K	E
SPATA21	ENST00000612240.1_1	chr1#16751617	N	S
SPATA21	ENST00000612240.1_1	chr1#16751618	N	D
SPATA21	ENST00000612240.1_1	chr1#16751632	K	R
SPATA21	ENST00000612240.1_1	chr1#16751633	K	E
SPATA21	ENST00000612240.1_1	chr1#16751638	E	G
SPATA21	ENST00000612240.1_1	chr1#16751648	R	G
NBPF1	ENST00000432949.5_2	chr1#16891342	R	G
CROCC	ENST00000375541.10_2	chr1#17273464	Q	R
PADI4	ENST00000375453.5_1	chr1#17660837	H	R
PADI4	ENST00000375453.5_1	chr1#17660854	M	V
AC004824.2	ENST00000602074.1	chr1#17675983	S	G
AC004824.2	ENST00000602074.1	chr1#17675988	D	G
AC004824.2	ENST00000602074.1	chr1#17675995	T	A
AC004824.2	ENST00000602074.1	chr1#17676025	I	V
AC004824.2	ENST00000602074.1	chr1#17676034	R	G
AC004824.2	ENST00000602074.1	chr1#17676051	N	S
UBR4	ENST00000375254.8_2	chr1#19419849	N	S
PINK1	ENST00000321556.5_2	chr1#20977000	N	S
PINK1	ENST00000321556.5_2	chr1#20977006	K	R
PINK1	ENST00000321556.5_2	chr1#20977015	K	R
PINK1	ENST00000321556.5_2	chr1#20977036	Q	R
PINK1	ENST00000321556.5_2	chr1#20977065	R	G
PINK1	ENST00000321556.5_2	chr1#20977078	K	R
PINK1	ENST00000321556.5_2	chr1#20977095	K	E
PINK1	ENST00000321556.5_2	chr1#20977096	K	R
EIF4G3	ENST00000400422.6_1	chr1#21219173	K	R
EIF4G3	ENST00000400422.6_1	chr1#21219179	Q	R
EIF4G3	ENST00000400422.6_1	chr1#21219189	I	V
EIF4G3	ENST00000400422.6_1	chr1#21219200	H	R
EIF4G3	ENST00000400422.6_1	chr1#21219204	R	G
EIF4G3	ENST00000400422.6_1	chr1#21219207	S	G
EIF4G3	ENST00000400422.6_1	chr1#21219209	Q	R
EIF4G3	ENST00000400422.6_1	chr1#21219215	K	R
C1QC	ENST00000374637.1_1	chr1#22970557	K	R
KDM1A	ENST00000465864.2_4	chr1#23405496	I	M
KDM1A	ENST00000465864.2_4	chr1#23405506	T	A
KDM1A	ENST00000465864.2_4	chr1#23405518	S	G
KDM1A	ENST00000465864.2_4	chr1#23405524	T	A
KDM1A	ENST00000465864.2_4	chr1#23405530	I	V
KDM1A	ENST00000465864.2_4	chr1#23405534	Y	C
KDM1A	ENST00000465864.2_4	chr1#23405537	K	R
KDM1A	ENST00000465864.2_4	chr1#23405543	D	G
TCEA3	ENST00000450454.6_1	chr1#23743820	K	R
TCEA3	ENST00000450454.6_1	chr1#23743829	K	R
TCEA3	ENST00000450454.6_1	chr1#23743830	K	E
TCEA3	ENST00000450454.6_1	chr1#23743832	K	R
TCEA3	ENST00000450454.6_1	chr1#23743838	K	R
TCEA3	ENST00000450454.6_1	chr1#23743841	E	G
TCEA3	ENST00000450454.6_1	chr1#23743850	E	G
NIPAL3	ENST00000358028.8_2	chr1#24780580	Q	R
RSRP1	ENST00000243189.12_2	chr1#25569109	S	G
RSRP1	ENST00000243189.12_2	chr1#25569111	K	R
RSRP1	ENST00000243189.12_2	chr1#25569114	K	R
RSRP1	ENST00000243189.12_2	chr1#25569117	Q	R
RSRP1	ENST00000243189.12_2	chr1#25569122	I	M
RSRP1	ENST00000243189.12_2	chr1#25570090	N	S
RSRP1	ENST00000243189.12_2	chr1#25570109	T	A
RSRP1	ENST00000243189.12_2	chr1#25570114	K	R
RSRP1	ENST00000243189.12_2	chr1#25570115	K	E
MTFR1L	ENST00000374307.9_1	chr1#26158429	K	R
MTFR1L	ENST00000374307.9_1	chr1#26158452	I	V
MTFR1L	ENST00000374307.9_1	chr1#26158459	E	G
MTFR1L	ENST00000374307.9_1	chr1#26158467	R	G
MTFR1L	ENST00000374307.9_1	chr1#26158474	K	R
MTFR1L	ENST00000374307.9_1	chr1#26158485	K	E
MTFR1L	ENST00000374307.9_1	chr1#26158486	K	R
MTFR1L	ENST00000374307.9_1	chr1#26158503	R	G
MTFR1L	ENST00000374307.9_1	chr1#26158506	K	E
MTFR1L	ENST00000374307.9_1	chr1#26158512	N	D
MTFR1L	ENST00000374307.9_1	chr1#26158513	N	S
SH3BGRL3	ENST00000270792.10_2	chr1#26607304	I	V
SH3BGRL3	ENST00000270792.10_2	chr1#26607311	Y	C
SH3BGRL3	ENST00000270792.10_2	chr1#26607346	R	G
DHDDS	ENST00000374185.7_1	chr1#26774211	Q	R
DHDDS	ENST00000374185.7_1	chr1#26774216	T	A
DHDDS	ENST00000374185.7_1	chr1#26774225	I	V
DHDDS	ENST00000374185.7_1	chr1#26774235	H	R
DHDDS	ENST00000427245.6_1	chr1#26774852	D	G
DHDDS	ENST00000427245.6_1	chr1#26774854	R	G
DHDDS	ENST00000427245.6_1	chr1#26774861	H	R
DHDDS	ENST00000427245.6_1	chr1#26774864	H	R
DHDDS	ENST00000427245.6_1	chr1#26774866	I	V
DHDDS	ENST00000427245.6_1	chr1#26774873	Q	R
DHDDS	ENST00000427245.6_1	chr1#26774878	S	G
DHDDS	ENST00000427245.6_1	chr1#26774885	E	G
DHDDS	ENST00000427245.6_1	chr1#26774893	T	A
ARID1A	ENST00000457599.6_1	chr1#27023478	Y	C
ARID1A	ENST00000457599.6_1	chr1#27023493	Q	R
ARID1A	ENST00000457599.6_1	chr1#27023495	N	D
ARID1A	ENST00000457599.6_1	chr1#27023496	N	S
ARID1A	ENST00000457599.6_1	chr1#27023502	H	R
ARID1A	ENST00000457599.6_1	chr1#27023519	N	D
ARID1A	ENST00000457599.6_1	chr1#27023523	H	R
ARID1A	ENST00000457599.6_1	chr1#27023529	Y	C
ARID1A	ENST00000457599.6_1	chr1#27023532	N	S
ARID1A	ENST00000457599.6_1	chr1#27023541	Y	C
ARID1A	ENST00000457599.6_1	chr1#27023552	S	G
GPN2	ENST00000374133.3_1	chr1#27212982	E	G
GPN2	ENST00000374133.3_1	chr1#27212998	M	V
FAM76A	ENST00000234549.11_1	chr1#28056754	N	S
FAM76A	ENST00000234549.11_1	chr1#28056759	T	A
FAM76A	ENST00000234549.11_1	chr1#28056798	S	G
AL136115.1	ENST00000391369.1	chr1#32379793	Q	R
AL136115.1	ENST00000391369.1	chr1#32379804	T	A
AL136115.1	ENST00000391369.1	chr1#32379809	I	M
AL136115.1	ENST00000391369.1	chr1#32379829	Q	R
AL136115.1	ENST00000391369.1	chr1#32379853	E	G
AL136115.1	ENST00000391369.1	chr1#32379855	T	A
AL136115.1	ENST00000391369.1	chr1#32379865	H	R
AL136115.1	ENST00000391369.1	chr1#32379898	D	G
AL136115.1	ENST00000391369.1	chr1#32379903	S	G
AL136115.1	ENST00000391369.1	chr1#32379907	D	G
AL136115.1	ENST00000391369.1	chr1#32379928	Q	R
AL136115.1	ENST00000391369.1	chr1#32379940	N	S
AL136115.1	ENST00000391369.1	chr1#32379942	R	G
AL136115.1	ENST00000391369.1	chr1#32379949	E	G
KHDRBS1	ENST00000492989.1_1	chr1#32479900	K	E
KHDRBS1	ENST00000492989.1_1	chr1#32479901	K	R
KHDRBS1	ENST00000492989.1_1	chr1#32479904	Y	C
KHDRBS1	ENST00000492989.1_1	chr1#32479925	E	G
KHDRBS1	ENST00000492989.1_1	chr1#32479928	K	R
KHDRBS1	ENST00000492989.1_1	chr1#32479951	T	A
KHDRBS1	ENST00000492989.1_1	chr1#32479955	H	R
IQCC	ENST00000537469.2_3	chr1#32671524	H	R
IQCC	ENST00000537469.2_3	chr1#32671526	T	A
IQCC	ENST00000537469.2_3	chr1#32671542	Q	R
IQCC	ENST00000537469.2_3	chr1#32671554	K	R
IQCC	ENST00000537469.2_3	chr1#32671563	K	R
SYNC	ENST00000373484.4_1	chr1#33147399	K	R
SYNC	ENST00000373484.4_1	chr1#33147400	K	E
SYNC	ENST00000373484.4_1	chr1#33147415	K	E
SYNC	ENST00000373484.4_1	chr1#33147429	N	S
SYNC	ENST00000373484.4_1	chr1#33147436	I	V
SYNC	ENST00000373484.4_1	chr1#33147444	Y	C
SYNC	ENST00000373484.4_1	chr1#33147446	I	M
ZNF362	ENST00000373428.5_1	chr1#33736179	S	G
ZNF362	ENST00000373428.5_1	chr1#33736182	R	G
ZNF362	ENST00000373428.5_1	chr1#33736185	S	G
ZNF362	ENST00000373428.5_1	chr1#33736194	S	G
GJB4	ENST00000339480.3_3	chr1#35226856	M	V
GJB4	ENST00000339480.3_3	chr1#35226875	Q	R
GJB4	ENST00000339480.3_3	chr1#35226886	S	G
GJB4	ENST00000339480.3_3	chr1#35226898	K	E
GJB4	ENST00000339480.3_3	chr1#35226899	K	R
GJB4	ENST00000339480.3_3	chr1#35226902	Y	C
AC114490.2	ENST00000487874.1_1	chr1#35485995	E	G
ZMYM1	ENST00000611874.4_1	chr1#35578972	E	G
CLSPN	ENST00000520551.1_3	chr1#36216888	E	G
AGO4	ENST00000373210.4_2	chr1#36307310	R	G
SH3D21	ENST00000505871.6_2	chr1#36773146	K	R
SH3D21	ENST00000505871.6_2	chr1#36786300	N	S
SH3D21	ENST00000505871.6_2	chr1#36786335	T	A
SF3A3	ENST00000373019.5_2	chr1#38435349	E	G
CAP1	ENST00000372802.5_2	chr1#40535388	K	E
CAP1	ENST00000372802.5_2	chr1#40535397	K	E
CAP1	ENST00000372802.5_2	chr1#40535398	K	R
CAP1	ENST00000372802.5_2	chr1#40535421	S	G
PPT1	ENST00000530076.6_3	chr1#40539750	I	V
PPT1	ENST00000641319.1_1	chr1#40540815	S	G
PPT1	ENST00000641319.1_1	chr1#40540818	S	G
PPT1	ENST00000641319.1_1	chr1#40540827	S	G
PPT1	ENST00000641319.1_1	chr1#40540841	E	G
PPT1	ENST00000641319.1_1	chr1#40540845	S	G
PPT1	ENST00000641319.1_1	chr1#40540865	N	S
PPT1	ENST00000641319.1_1	chr1#40540866	N	D
PPT1	ENST00000641319.1_1	chr1#40540871	H	R
PPT1	ENST00000641319.1_1	chr1#40540881	I	V
PPT1	ENST00000641319.1_1	chr1#40540884	M	V
PPT1	ENST00000641319.1_1	chr1#40540889	N	S
PPT1	ENST00000641319.1_1	chr1#40540890	N	D
PPT1	ENST00000641319.1_1	chr1#40540895	E	G
PPT1	ENST00000641319.1_1	chr1#40540902	R	G
ZNF684	ENST00000372697.7_1	chr1#41010069	E	G
ZNF684	ENST00000372696.3_1	chr1#41010093	S	G
ZNF684	ENST00000372697.7_1	chr1#41010098	S	G
ZNF684	ENST00000372696.3_1	chr1#41010112	Q	R
ZNF684	ENST00000372696.3_1	chr1#41010123	K	E
ZNF684	ENST00000372696.3_1	chr1#41010124	K	R
ZNF684	ENST00000372697.7_1	chr1#41010141	Q	R
ZNF684	ENST00000372697.7_1	chr1#41010150	E	G
ZNF684	ENST00000372697.7_1	chr1#41010153	E	G
ZNF684	ENST00000372697.7_1	chr1#41010165	Q	R
ZNF684	ENST00000372697.7_1	chr1#41010179	M	V
CCDC30	ENST00000667205.1_1	chr1#42946223	M	V
CCDC30	ENST00000667205.1_1	chr1#42946230	E	G
CCDC30	ENST00000667205.1_1	chr1#42946236	Q	R
TIE1	ENST00000372476.8_2	chr1#43783050	K	E
SZT2	ENST00000372450.8_3	chr1#43871958	Q	R
SZT2	ENST00000372450.8_3	chr1#43871978	R	G
SZT2	ENST00000372450.8_3	chr1#43871991	N	S
ST3GAL3	ENST00000647237.1_2	chr1#44290555	K	R
ST3GAL3	ENST00000361746.9_2	chr1#44362426	Q	R
ST3GAL3	ENST00000361746.9_2	chr1#44362437	K	E
ST3GAL3	ENST00000361746.9_2	chr1#44362452	S	G
ST3GAL3	ENST00000361746.9_2	chr1#44362455	N	D
ST3GAL3	ENST00000361746.9_2	chr1#44362479	S	G
KLF18	ENST00000634670.1_2	chr1#44605698	T	A
KLF18	ENST00000634670.1_2	chr1#44605752	M	V
RNF220	ENST00000361799.7_2	chr1#45091993	K	E
RPS8	ENST00000372209.3_1	chr1#45243712	K	R
RPS8	ENST00000372209.3_1	chr1#45243714	K	E
RPS8	ENST00000372209.3_1	chr1#45243723	K	E
RPS8	ENST00000372209.3_1	chr1#45243726	K	E
NASP	ENST00000629893.1_1	chr1#46060371	E	G
NASP	ENST00000629893.1_1	chr1#46060403	S	G
NASP	ENST00000629893.1_1	chr1#46060407	H	R
NASP	ENST00000629893.1_1	chr1#46060415	T	A
NASP	ENST00000629893.1_1	chr1#46060424	T	A
GPBP1L1	ENST00000290795.7_2	chr1#46120249	K	R
TMEM69	ENST00000372025.5_2	chr1#46159263	R	G
TMEM69	ENST00000372025.5_2	chr1#46159300	K	R
TMEM69	ENST00000372025.5_2	chr1#46159314	N	D
TMEM69	ENST00000372025.5_2	chr1#46159315	N	S
TMEM69	ENST00000372025.5_2	chr1#46159557	K	E
TMEM69	ENST00000372025.5_2	chr1#46159558	K	R
PIK3R3	ENST00000420542.5_1	chr1#46509382	Y	C
PIK3R3	ENST00000420542.5_1	chr1#46509409	N	S
MKNK1	ENST00000649800.1_2	chr1#47037092	T	A
MKNK1	ENST00000649800.1_2	chr1#47037106	Q	R
MKNK1	ENST00000649800.1_2	chr1#47037119	T	A
MKNK1	ENST00000649800.1_2	chr1#47037127	D	G
MKNK1	ENST00000649800.1_2	chr1#47037131	S	G
MKNK1	ENST00000649800.1_2	chr1#47037146	T	A
MKNK1	ENST00000649800.1_2	chr1#47037158	T	A
MKNK1	ENST00000649800.1_2	chr1#47037176	M	V
MKNK1	ENST00000649800.1_2	chr1#47037193	H	R
MKNK1	ENST00000649800.1_2	chr1#47037208	K	R
MKNK1	ENST00000649800.1_2	chr1#47037209	K	E
MKNK1	ENST00000649800.1_2	chr1#47037211	D	G
RNF11	ENST00000242719.4_2	chr1#51735682	T	A
RNF11	ENST00000242719.4_2	chr1#51735706	I	V
RNF11	ENST00000242719.4_2	chr1#51735714	I	M
RNF11	ENST00000242719.4_2	chr1#51735721	R	G
RNF11	ENST00000242719.4_2	chr1#51735726	I	M
RNF11	ENST00000242719.4_2	chr1#51735733	I	V
RNF11	ENST00000242719.4_2	chr1#51735737	Q	R
OSBPL9	ENST00000428468.6_2	chr1#52253436	K	R
OSBPL9	ENST00000428468.6_2	chr1#52253453	K	E
OSBPL9	ENST00000428468.6_2	chr1#52253454	K	R
NRDC	ENST00000354831.11_1	chr1#52254946	T	A
NRDC	ENST00000354831.11_1	chr1#52254961	R	G
NRDC	ENST00000354831.11_1	chr1#52254964	I	V
NRDC	ENST00000354831.11_1	chr1#52254970	T	A
NRDC	ENST00000354831.11_1	chr1#52254979	I	V
NRDC	ENST00000354831.11_1	chr1#52254982	I	V
NRDC	ENST00000354831.11_1	chr1#52255006	T	A
NRDC	ENST00000354831.11_1	chr1#52255014	Y	C
NRDC	ENST00000354831.11_1	chr1#52255018	T	A
NRDC	ENST00000354831.11_1	chr1#52255027	M	V
NRDC	ENST00000354831.11_1	chr1#52255044	N	S
NRDC	ENST00000354831.11_1	chr1#52255066	T	A
NRDC	ENST00000354831.11_1	chr1#52255086	Y	C
NRDC	ENST00000544028.5_1	chr1#52266228	K	R
LRP8	ENST00000659993.1_1	chr1#53718080	H	R
LRP8	ENST00000659993.1_1	chr1#53718084	R	G
LRP8	ENST00000659993.1_1	chr1#53718086	Y	C
LRP8	ENST00000659993.1_1	chr1#53718089	D	G
LRP8	ENST00000659993.1_1	chr1#53718096	S	G
LRP8	ENST00000659993.1_1	chr1#53718108	S	G
LRP8	ENST00000659993.1_1	chr1#53718125	K	R
LRP8	ENST00000659993.1_1	chr1#53718126	K	E
LRP8	ENST00000659993.1_1	chr1#53718146	H	R
LRP8	ENST00000659993.1_1	chr1#53718161	D	G
LRP8	ENST00000659993.1_1	chr1#53718170	Q	R
LRP8	ENST00000659993.1_1	chr1#53718192	T	A
HSPB11	ENST00000371378.6_1	chr1#54382545	H	R
HSPB11	ENST00000371378.6_1	chr1#54382549	S	G
HSPB11	ENST00000371378.6_1	chr1#54382558	T	A
HSPB11	ENST00000371378.6_1	chr1#54382570	S	G
HSPB11	ENST00000371378.6_1	chr1#54382572	Q	R
HSPB11	ENST00000371378.6_1	chr1#54382593	D	G
HSPB11	ENST00000371378.6_1	chr1#54382603	T	A
HSPB11	ENST00000371378.6_1	chr1#54382605	Q	R
HSPB11	ENST00000371378.6_1	chr1#54382623	Q	R
HSPB11	ENST00000371378.6_1	chr1#54382632	H	R
HSPB11	ENST00000371378.6_1	chr1#54382645	M	V
HSPB11	ENST00000371378.6_1	chr1#54382647	K	R
HSPB11	ENST00000371378.6_1	chr1#54382648	K	E
HSPB11	ENST00000371378.6_1	chr1#54382668	N	S
HSPB11	ENST00000371378.6_1	chr1#54382669	N	D
HSPB11	ENST00000371378.6_1	chr1#54382677	H	R
HSPB11	ENST00000371378.6_1	chr1#54382689	H	R
HSPB11	ENST00000371378.6_1	chr1#54382693	R	G
HSPB11	ENST00000371378.6_1	chr1#54382695	Y	C
HSPB11	ENST00000371378.6_1	chr1#54382698	D	G
HSPB11	ENST00000371378.6_1	chr1#54382705	S	G
HSPB11	ENST00000371378.6_1	chr1#54382708	R	G
HSPB11	ENST00000371378.6_1	chr1#54382717	S	G
HSPB11	ENST00000371378.6_1	chr1#54382734	K	R
HSPB11	ENST00000371378.6_1	chr1#54382735	K	E
HSPB11	ENST00000371378.6_1	chr1#54382755	Q	R
HSPB11	ENST00000371378.6_1	chr1#54382770	Y	C
TCEANC2	ENST00000391366.3_1	chr1#54570238	E	G
TCEANC2	ENST00000391366.3_1	chr1#54570244	E	G
TCEANC2	ENST00000391366.3_1	chr1#54570258	R	G
TCEANC2	ENST00000391366.3_1	chr1#54570265	E	G
TCEANC2	ENST00000391366.3_1	chr1#54570276	T	A
TCEANC2	ENST00000391366.3_1	chr1#54570279	I	V
TCEANC2	ENST00000391366.3_1	chr1#54570289	H	R
TCEANC2	ENST00000391366.3_1	chr1#54570294	N	D
TCEANC2	ENST00000391366.3_1	chr1#54570295	N	S
TCEANC2	ENST00000391366.3_1	chr1#54570315	S	G
TCEANC2	ENST00000391366.3_1	chr1#54570319	Y	C
TCEANC2	ENST00000391366.3_1	chr1#54570345	T	A
TCEANC2	ENST00000391366.3_1	chr1#54570351	I	V
TCEANC2	ENST00000391366.3_1	chr1#54570354	T	A
TCEANC2	ENST00000391366.3_1	chr1#54570360	M	V
TCEANC2	ENST00000391366.3_1	chr1#54570367	H	R
TCEANC2	ENST00000391366.3_1	chr1#54570370	H	R
TCEANC2	ENST00000391366.3_1	chr1#54570376	Q	R
TCEANC2	ENST00000391366.3_1	chr1#54570381	I	V
TCEANC2	ENST00000391366.3_1	chr1#54570400	E	G
TCEANC2	ENST00000391366.3_1	chr1#54570402	M	V
TCEANC2	ENST00000391366.3_1	chr1#54570406	E	G
TCEANC2	ENST00000391366.3_1	chr1#54570415	H	R
TCEANC2	ENST00000391366.3_1	chr1#54570424	Q	R
TCEANC2	ENST00000391366.3_1	chr1#54570426	T	A
TCEANC2	ENST00000391366.3_1	chr1#54570429	S	G
TCEANC2	ENST00000391366.3_1	chr1#54570436	E	G
TCEANC2	ENST00000391366.3_1	chr1#54570450	S	G
TCEANC2	ENST00000391366.3_1	chr1#54570453	S	G
TCEANC2	ENST00000391366.3_1	chr1#54570475	Q	R
TCEANC2	ENST00000391366.3_1	chr1#54570477	S	G
TCEANC2	ENST00000391366.3_1	chr1#54570489	T	A
TCEANC2	ENST00000391366.3_1	chr1#54570498	S	G
TCEANC2	ENST00000391366.3_1	chr1#54570502	H	R
TCEANC2	ENST00000391366.3_1	chr1#54570523	Q	R
MRPL37	ENST00000605337.5_2	chr1#54681896	Q	R
MRPL37	ENST00000605337.5_2	chr1#54681934	K	E
MRPL37	ENST00000605337.5_2	chr1#54681935	K	R
MRPL37	ENST00000605337.5_2	chr1#54681937	N	D
TTC22	ENST00000371274.8_3	chr1#55251226	Q	R
TTC22	ENST00000371274.8_3	chr1#55251232	E	G
TTC22	ENST00000371274.8_3	chr1#55251241	K	R
TTC22	ENST00000371274.8_3	chr1#55251242	K	E
TTC22	ENST00000371274.8_3	chr1#55251268	Q	R
TTC22	ENST00000371274.8_3	chr1#55251281	N	D
TTC22	ENST00000371274.8_3	chr1#55251305	T	A
TTC22	ENST00000371274.8_3	chr1#55251317	R	G
JUN	ENST00000371222.3_1	chr1#59247854	T	A
JUN	ENST00000371222.3_1	chr1#59247871	N	S
JUN	ENST00000371222.3_1	chr1#59247887	T	A
JUN	ENST00000371222.3_1	chr1#59247889	K	R
JUN	ENST00000371222.3_1	chr1#59247895	K	R
JUN	ENST00000371222.3_1	chr1#59247896	K	E
JUN	ENST00000371222.3_1	chr1#59247914	I	V
JUN	ENST00000371222.3_1	chr1#59247919	E	G
JUN	ENST00000371222.3_1	chr1#59247925	K	R
PATJ	ENST00000316485.11_1	chr1#62383708	E	G
PATJ	ENST00000613764.4_1	chr1#62628525	R	G
PATJ	ENST00000613764.4_1	chr1#62628528	K	E
PATJ	ENST00000613764.4_1	chr1#62628529	K	R
PATJ	ENST00000613764.4_1	chr1#62628531	I	V
PATJ	ENST00000613764.4_1	chr1#62628540	T	A
PATJ	ENST00000613764.4_1	chr1#62628547	E	G
PATJ	ENST00000613764.4_1	chr1#62628560	S	G
PATJ	ENST00000613764.4_1	chr1#62628564	E	G
PATJ	ENST00000613764.4_1	chr1#62628569	S	G
PATJ	ENST00000613764.4_1	chr1#62628579	H	R
PATJ	ENST00000613764.4_1	chr1#62628584	T	A
PATJ	ENST00000613764.4_1	chr1#62628599	T	A
PATJ	ENST00000613764.4_1	chr1#62628603	E	G
PATJ	ENST00000613764.4_1	chr1#62628606	Q	R
PATJ	ENST00000613764.4_1	chr1#62628609	D	G
PATJ	ENST00000613764.4_1	chr1#62628623	K	E
PATJ	ENST00000613764.4_1	chr1#62628624	K	R
AL138847.1	ENST00000593719.1	chr1#63073481	Q	R
AL138847.1	ENST00000593719.1	chr1#63073489	T	A
AL138847.1	ENST00000593719.1	chr1#63073498	I	V
AL138847.1	ENST00000593719.1	chr1#63073502	Q	R
AL138847.1	ENST00000593719.1	chr1#63073552	R	G
AL138847.1	ENST00000593719.1	chr1#63073567	T	A
AL138847.1	ENST00000593719.1	chr1#63073574	Q	R
AL138847.1	ENST00000593719.1	chr1#63073576	N	D
AL138847.1	ENST00000593719.1	chr1#63073577	N	S
AL138847.1	ENST00000593719.1	chr1#63073582	T	A
AL138847.1	ENST00000593719.1	chr1#63073588	T	A
AL138847.1	ENST00000593719.1	chr1#63073591	K	E
AL138847.1	ENST00000593719.1	chr1#63073594	N	D
AL138847.1	ENST00000593719.1	chr1#63073595	N	S
AL138847.1	ENST00000593719.1	chr1#63073597	T	A
AL138847.1	ENST00000593719.1	chr1#63073600	K	E
AL138847.1	ENST00000593719.1	chr1#63073601	K	R
AL138847.1	ENST00000593719.1	chr1#63073603	I	V
AL138847.1	ENST00000593719.1	chr1#63073606	S	G
AL138847.1	ENST00000593719.1	chr1#63073622	Q	R
AL138847.1	ENST00000593719.1	chr1#63073633	I	V
AL138847.1	ENST00000593719.1	chr1#63073639	T	A
AL138847.1	ENST00000593719.1	chr1#63073642	T	A
AL138847.1	ENST00000593719.1	chr1#63073649	E	G
AL138847.1	ENST00000593719.1	chr1#63073655	E	G
AL138847.1	ENST00000593719.1	chr1#63073682	K	R
AL138847.1	ENST00000593719.1	chr1#63073687	S	G
AL138847.1	ENST00000593719.1	chr1#63073694	Q	R
AL138847.1	ENST00000593719.1	chr1#63073732	N	D
AL138847.1	ENST00000593719.1	chr1#63073733	N	S
AL138847.1	ENST00000593719.1	chr1#63073741	R	G
ITGB3BP	ENST00000371092.7_1	chr1#63975737	S	G
ITGB3BP	ENST00000371092.7_1	chr1#63975739	Y	C
ITGB3BP	ENST00000371092.7_1	chr1#63975749	S	G
ITGB3BP	ENST00000371092.7_1	chr1#63975752	S	G
ITGB3BP	ENST00000371092.7_1	chr1#63975761	S	G
ITGB3BP	ENST00000371092.7_1	chr1#63975778	K	R
ITGB3BP	ENST00000371092.7_1	chr1#63975779	K	E
ITGB3BP	ENST00000371092.7_1	chr1#63975796	H	R
ITGB3BP	ENST00000371092.7_1	chr1#63975799	Q	R
ITGB3BP	ENST00000371092.7_1	chr1#63975835	Q	R
PGM1	ENST00000650546.1_1	chr1#64120671	H	R
PGM1	ENST00000650546.1_1	chr1#64120683	Q	R
PGM1	ENST00000650546.1_1	chr1#64120695	Q	R
PGM1	ENST00000650546.1_1	chr1#64120701	H	R
PGM1	ENST00000650546.1_1	chr1#64120703	N	D
PGM1	ENST00000650546.1_1	chr1#64120704	N	S
PGM1	ENST00000650546.1_1	chr1#64120709	S	G
PGM1	ENST00000650546.1_1	chr1#64120719	Q	R
PGM1	ENST00000650546.1_1	chr1#64120722	H	R
PGM1	ENST00000650546.1_1	chr1#64120739	K	E
PGM1	ENST00000650546.1_1	chr1#64120740	K	R
PGM1	ENST00000650546.1_1	chr1#64120743	Q	R
PGM1	ENST00000650546.1_1	chr1#64120752	Y	C
PGM1	ENST00000650546.1_1	chr1#64120757	S	G
PGM1	ENST00000650546.1_1	chr1#64120761	Y	C
PGM1	ENST00000650546.1_1	chr1#64120766	S	G
PGM1	ENST00000650546.1_1	chr1#64120769	S	G
PGM1	ENST00000650546.1_1	chr1#64120779	Y	C
PGM1	ENST00000650546.1_1	chr1#64120781	R	G
RAVER2	ENST00000371072.8_1	chr1#65296559	Y	C
RAVER2	ENST00000371072.8_1	chr1#65296613	Q	R
RAVER2	ENST00000371072.8_1	chr1#65296631	Y	C
RAVER2	ENST00000371072.8_1	chr1#65296648	K	E
RAVER2	ENST00000371072.8_1	chr1#65296649	K	R
RAVER2	ENST00000371072.8_1	chr1#65296651	K	E
RAVER2	ENST00000371072.8_1	chr1#65296655	K	R
LEPR	ENST00000371059.7_1	chr1#66095909	K	E
LEPR	ENST00000371059.7_1	chr1#66095910	K	R
LEPR	ENST00000371059.7_1	chr1#66095930	I	V
LEPR	ENST00000371059.7_1	chr1#66095936	S	G
LEPR	ENST00000371059.7_1	chr1#66095939	T	A
MIER1	ENST00000371018.7_2	chr1#67436562	K	E
MIER1	ENST00000371018.7_2	chr1#67436563	K	R
MIER1	ENST00000371018.7_2	chr1#67436574	R	G
MIER1	ENST00000371018.7_2	chr1#67436577	R	G
MIER1	ENST00000371018.7_2	chr1#67436580	T	A
MIER1	ENST00000371018.7_2	chr1#67436590	E	G
MIER1	ENST00000371018.7_2	chr1#67436593	K	R
MIER1	ENST00000371018.7_2	chr1#67436607	I	V
MIER1	ENST00000371018.7_2	chr1#67436614	E	G
MIER1	ENST00000371018.7_2	chr1#67436623	H	R
MIER1	ENST00000371018.7_2	chr1#67436628	K	E
PTGER3	ENST00000354608.9_1	chr1#71462873	Q	R
PTGER3	ENST00000354608.9_1	chr1#71462879	Q	R
MIGA1	ENST00000645756.1_1	chr1#78333955	Q	R
MIGA1	ENST00000645756.1_1	chr1#78333967	Q	R
MIGA1	ENST00000645756.1_1	chr1#78333973	H	R
MIGA1	ENST00000645756.1_1	chr1#78333976	D	G
MIGA1	ENST00000645756.1_1	chr1#78333981	S	G
MIGA1	ENST00000645756.1_1	chr1#78333991	Q	R
MIGA1	ENST00000645756.1_1	chr1#78334005	R	G
MIGA1	ENST00000645756.1_1	chr1#78334011	K	E
MIGA1	ENST00000645756.1_1	chr1#78334012	K	R
MIGA1	ENST00000645756.1_1	chr1#78334029	S	G
MIGA1	ENST00000645756.1_1	chr1#78334038	S	G
MIGA1	ENST00000645756.1_1	chr1#78334041	S	G
MIGA1	ENST00000645756.1_1	chr1#78334048	D	G
MIGA1	ENST00000645756.1_1	chr1#78334051	Y	C
MIGA1	ENST00000645756.1_1	chr1#78334053	R	G
MIGA1	ENST00000645756.1_1	chr1#78334077	N	D
MIGA1	ENST00000645756.1_1	chr1#78334078	N	S
MIGA1	ENST00000645756.1_1	chr1#78334084	Y	C
MIGA1	ENST00000645756.1_1	chr1#78334086	I	V
MIGA1	ENST00000645756.1_1	chr1#78334095	K	E
MIGA1	ENST00000645756.1_1	chr1#78334096	K	R
MIGA1	ENST00000645756.1_1	chr1#78334099	D	G
TTLL7	ENST00000610996.1_1	chr1#84403660	K	E
RPF1	ENST00000370656.5_1	chr1#84945095	K	R
RPF1	ENST00000370656.5_1	chr1#84945136	K	E
RPF1	ENST00000370656.5_1	chr1#84945137	K	R
RPF1	ENST00000370656.5_1	chr1#84945140	N	S
RPF1	ENST00000370656.5_1	chr1#84945166	T	A
GNG5	ENST00000370641.3_1	chr1#84971731	Q	R
GNG5	ENST00000370641.3_1	chr1#84971747	M	V
GNG5	ENST00000370641.3_1	chr1#84971774	M	V
SSX2IP	ENST00000342203.7_1	chr1#85122065	K	R
SSX2IP	ENST00000342203.7_1	chr1#85122066	K	E
SSX2IP	ENST00000342203.7_1	chr1#85122092	K	R
SSX2IP	ENST00000342203.7_1	chr1#85122093	K	E
SSX2IP	ENST00000342203.7_1	chr1#85122099	T	A
CCN1	ENST00000451137.7_2	chr1#86048645	N	D
CCN1	ENST00000451137.7_2	chr1#86048649	Y	C
CCN1	ENST00000451137.7_2	chr1#86048652	N	S
CCN1	ENST00000451137.7_2	chr1#86048670	E	G
CCN1	ENST00000451137.7_2	chr1#86048688	Y	C
CCN1	ENST00000451137.7_2	chr1#86048690	R	G
CCN1	ENST00000451137.7_2	chr1#86048699	N	D
CCN1	ENST00000451137.7_2	chr1#86048700	N	S
CCN1	ENST00000451137.7_2	chr1#86048717	R	G
TMED5	ENST00000479918.5_1	chr1#93645612	Q	R
TMED5	ENST00000479918.5_1	chr1#93645615	Y	C
TMED5	ENST00000479918.5_1	chr1#93645636	K	R
TMED5	ENST00000479918.5_1	chr1#93645637	K	E
CNN3	ENST00000545882.5_1	chr1#95368712	K	R
PALMD	ENST00000263174.9_3	chr1#100127891	Q	R
PALMD	ENST00000263174.9_3	chr1#100127920	I	V
PALMD	ENST00000263174.9_3	chr1#100127922	I	M
PALMD	ENST00000263174.9_3	chr1#100127948	H	R
PALMD	ENST00000263174.9_3	chr1#100127954	K	R
FRRS1	ENST00000287474.9_2	chr1#100194172	R	G
SLC35A3	ENST00000638338.1_1	chr1#100490201	S	G
SLC35A3	ENST00000638338.1_1	chr1#100490207	T	A
SLC35A3	ENST00000639807.1_1	chr1#100490218	Q	R
SLC35A3	ENST00000638338.1_1	chr1#100490225	S	G
SLC35A3	ENST00000639807.1_1	chr1#100490239	D	G
SLC35A3	ENST00000638338.1_1	chr1#100490249	T	A
SLC35A3	ENST00000639807.1_1	chr1#100490254	Q	R
SLC35A3	ENST00000638338.1_1	chr1#100490255	T	A
SLC35A3	ENST00000638338.1_1	chr1#100490262	H	R
SLC35A3	ENST00000638338.1_1	chr1#100490274	Q	R
SLC35A3	ENST00000639807.1_1	chr1#100490275	K	R
SLC35A3	ENST00000638338.1_1	chr1#100490279	I	V
SLC35A3	ENST00000638338.1_1	chr1#100490292	Q	R
SLC35A3	ENST00000638338.1_1	chr1#100490303	S	G
SLC35A3	ENST00000638338.1_1	chr1#100490310	D	G
SLC35A3	ENST00000638338.1_1	chr1#100490315	R	G
SLC35A3	ENST00000638338.1_1	chr1#100490322	E	G
SLC35A3	ENST00000638371.1_1	chr1#100492730	Q	R
SLC35A3	ENST00000638371.1_1	chr1#100492736	Q	R
SLC35A3	ENST00000638371.1_1	chr1#100492744	I	V
SLC35A3	ENST00000638371.1_1	chr1#100492753	I	V
SLC35A3	ENST00000638371.1_1	chr1#100492759	T	A
TRMT13	ENST00000370141.7_2	chr1#100613794	K	E
TRMT13	ENST00000370141.7_2	chr1#100613795	K	R
TRMT13	ENST00000370141.7_2	chr1#100613801	Q	R
TRMT13	ENST00000370141.7_2	chr1#100613807	N	S
TRMT13	ENST00000370141.7_2	chr1#100613812	N	D
TRMT13	ENST00000370141.7_2	chr1#100613813	N	S
TRMT13	ENST00000370141.7_2	chr1#100613821	S	G
TRMT13	ENST00000370141.7_2	chr1#100613851	I	V
LRRC39	ENST00000370137.5_1	chr1#100614650	H	R
LRRC39	ENST00000370137.5_1	chr1#100618045	K	R
LRRC39	ENST00000370137.5_1	chr1#100618046	K	E
S1PR1	ENST00000475289.2_3	chr1#101704728	N	S
S1PR1	ENST00000475289.2_3	chr1#101704760	K	E
S1PR1	ENST00000475289.2_3	chr1#101704761	K	R
S1PR1	ENST00000475289.2_3	chr1#101704764	K	R
S1PR1	ENST00000475289.2_3	chr1#101704985	M	V
S1PR1	ENST00000475289.2_3	chr1#101704989	K	R
S1PR1	ENST00000475289.2_3	chr1#101704998	N	S
S1PR1	ENST00000475289.2_3	chr1#101705010	N	S
S1PR1	ENST00000475289.2_3	chr1#101705033	S	G
S1PR1	ENST00000475289.2_3	chr1#101705403	D	G
S1PR1	ENST00000475289.2_3	chr1#101705456	T	A
S1PR1	ENST00000475289.2_3	chr1#101705460	N	S
S1PR1	ENST00000475289.2_3	chr1#101705468	I	V
S1PR1	ENST00000475289.2_3	chr1#101705472	Y	C
S1PR1	ENST00000475289.2_3	chr1#101705480	T	A
S1PR1	ENST00000475289.2_3	chr1#101705486	K	E
S1PR1	ENST00000475289.2_3	chr1#101705487	K	R
S1PR1	ENST00000475289.2_3	chr1#101705573	I	V
S1PR1	ENST00000475289.2_3	chr1#101705582	M	V
S1PR1	ENST00000475289.2_3	chr1#101705610	N	S
S1PR1	ENST00000475289.2_3	chr1#101705628	K	R
S1PR1	ENST00000475289.2_3	chr1#101705643	N	S
AMY2B	ENST00000361355.8_1	chr1#104116373	E	G
AMY2B	ENST00000361355.8_1	chr1#104116376	K	R
AMY2B	ENST00000361355.8_1	chr1#104116382	Y	C
AMY2B	ENST00000361355.8_1	chr1#104116393	K	E
AMY2B	ENST00000361355.8_1	chr1#104116394	K	R
AMY2B	ENST00000361355.8_1	chr1#104116406	Y	C
AMY2B	ENST00000361355.8_1	chr1#104116411	N	D
HENMT1	ENST00000370031.5_2	chr1#109191964	Q	R
HENMT1	ENST00000370031.5_2	chr1#109191971	R	G
HENMT1	ENST00000370031.5_2	chr1#109191977	M	V
HENMT1	ENST00000370031.5_2	chr1#109191979	K	R
HENMT1	ENST00000370031.5_2	chr1#109191980	K	E
HENMT1	ENST00000370031.5_2	chr1#109191988	H	R
HENMT1	ENST00000370031.5_2	chr1#109192001	I	V
HENMT1	ENST00000370031.5_2	chr1#109192006	Q	R
HENMT1	ENST00000370031.5_2	chr1#109192012	H	R
HENMT1	ENST00000370031.5_2	chr1#109192018	N	S
HENMT1	ENST00000370031.5_2	chr1#109192019	N	D
HENMT1	ENST00000370031.5_2	chr1#109192031	R	G
HENMT1	ENST00000370031.5_2	chr1#109192040	M	V
HENMT1	ENST00000370031.5_2	chr1#109192043	T	A
HENMT1	ENST00000370031.5_2	chr1#109192051	Q	R
HENMT1	ENST00000370031.5_2	chr1#109192055	R	G
CELSR2	ENST00000271332.4_2	chr1#109793899	S	G
CELSR2	ENST00000271332.4_2	chr1#109793905	K	E
CELSR2	ENST00000271332.4_2	chr1#109793906	K	R
CELSR2	ENST00000271332.4_2	chr1#109793912	Y	C
CELSR2	ENST00000271332.4_2	chr1#109793933	D	G
CELSR2	ENST00000271332.4_2	chr1#109793965	T	A
CELSR2	ENST00000271332.4_2	chr1#109793975	D	G
CELSR2	ENST00000271332.4_2	chr1#109793983	K	E
CELSR2	ENST00000271332.4_2	chr1#109793984	K	R
CELSR2	ENST00000271332.4_2	chr1#109793992	N	D
CELSR2	ENST00000271332.4_2	chr1#109794010	S	G
CELSR2	ENST00000271332.4_2	chr1#109794016	M	V
CELSR2	ENST00000271332.4_2	chr1#109794019	S	G
CELSR2	ENST00000271332.4_2	chr1#109795361	Y	C
CELSR2	ENST00000271332.4_2	chr1#109795376	Y	C
CELSR2	ENST00000271332.4_2	chr1#109795388	K	R
CYB561D1	ENST00000430195.2_1	chr1#110037195	M	V
CYB561D1	ENST00000430195.2_1	chr1#110037204	I	V
CYB561D1	ENST00000430195.2_1	chr1#110037220	E	G
CYB561D1	ENST00000430195.2_1	chr1#110037226	D	G
CYB561D1	ENST00000430195.2_1	chr1#110037244	E	G
GSTM5	ENST00000369812.6_2	chr1#110256134	K	R
GSTM5	ENST00000369812.6_2	chr1#110256149	N	S
GSTM5	ENST00000369812.6_2	chr1#110256164	Y	C
GSTM5	ENST00000369812.6_2	chr1#110256175	K	E
GSTM5	ENST00000369812.6_2	chr1#110256176	K	R
GSTM5	ENST00000369812.6_2	chr1#110256179	H	R
GSTM5	ENST00000369812.6_2	chr1#110256182	N	S
GSTM5	ENST00000369812.6_2	chr1#110256304	K	R
GSTM5	ENST00000369812.6_2	chr1#110256306	I	V
DRAM2	ENST00000286692.8_1	chr1#111660813	E	G
DRAM2	ENST00000286692.8_1	chr1#111660820	N	D
DRAM2	ENST00000286692.8_1	chr1#111660838	T	A
CEPT1	ENST00000545121.5_1	chr1#111717535	I	V
MOV10	ENST00000413052.6_1	chr1#113242909	Q	R
RHOC	ENST00000369636.6_1	chr1#113244108	Y	C
RHOC	ENST00000369636.6_1	chr1#113244112	N	D
MAGI3	ENST00000369617.8_1	chr1#114161171	Q	R
MAGI3	ENST00000369617.8_1	chr1#114161183	Q	R
MAGI3	ENST00000369617.8_1	chr1#114161207	Q	R
MAGI3	ENST00000369617.8_1	chr1#114161228	N	S
PHTF1	ENST00000393357.6_2	chr1#114249266	K	E
PHTF1	ENST00000393357.6_2	chr1#114249287	I	V
PHTF1	ENST00000393357.6_2	chr1#114249288	I	M
PHTF1	ENST00000393357.6_2	chr1#114249290	I	V
PHTF1	ENST00000393357.6_2	chr1#114249296	S	G
PHTF1	ENST00000393357.6_2	chr1#114249317	S	G
PHTF1	ENST00000393357.6_2	chr1#114249322	N	S
PHTF1	ENST00000393357.6_2	chr1#114249323	N	D
CSDE1	ENST00000610726.4_2	chr1#115260798	I	V
CSDE1	ENST00000610726.4_2	chr1#115260816	I	V
CSDE1	ENST00000610726.4_2	chr1#115260818	K	R
CSDE1	ENST00000610726.4_2	chr1#115261272	M	V
CSDE1	ENST00000610726.4_2	chr1#115261287	S	G
CSDE1	ENST00000610726.4_2	chr1#115261310	K	R
CSDE1	ENST00000610726.4_2	chr1#115261311	K	E
CSDE1	ENST00000610726.4_2	chr1#115261319	N	S
CSDE1	ENST00000610726.4_2	chr1#115262287	E	G
CSDE1	ENST00000610726.4_2	chr1#115262347	Y	C
WARS2	ENST00000369426.9_1	chr1#119683206	K	R
PDE4DIP	ENST00000313431.13_2	chr1#144930712	S	G
PDE4DIP	ENST00000313431.13_2	chr1#144930741	K	R
PDE4DIP	ENST00000313431.13_2	chr1#144930763	K	E
PDE4DIP	ENST00000313431.13_2	chr1#144930781	R	G
PDE4DIP	ENST00000313431.13_2	chr1#144930807	K	R
PDE4DIP	ENST00000313431.13_2	chr1#144930810	Y	C
PDE4DIP	ENST00000313431.13_2	chr1#144930823	K	E
PDE4DIP	ENST00000313431.13_2	chr1#144930832	S	G
PDE4DIP	ENST00000313431.13_2	chr1#144930849	K	R
PDE4DIP	ENST00000313431.13_2	chr1#144930876	Q	R
PDE4DIP	ENST00000313431.13_2	chr1#144930900	K	R
PDE4DIP	ENST00000313431.13_2	chr1#144930901	K	E
PDE4DIP	ENST00000313431.13_2	chr1#144930912	K	R
PDE4DIP	ENST00000313431.13_2	chr1#144930913	K	E
PDE4DIP	ENST00000313431.13_2	chr1#144930919	S	G
PDE4DIP	ENST00000313431.13_2	chr1#144930924	E	G
TXNIP	ENST00000425134.2_2	chr1#145440731	S	G
TXNIP	ENST00000425134.2_2	chr1#145440737	T	A
TXNIP	ENST00000425134.2_2	chr1#145440740	S	G
TXNIP	ENST00000425134.2_2	chr1#145440767	N	D
TXNIP	ENST00000425134.2_2	chr1#145440768	N	S
TXNIP	ENST00000425134.2_2	chr1#145440779	T	A
FMO5	ENST00000441068.6_1	chr1#146656091	K	E
FMO5	ENST00000441068.6_1	chr1#146656109	R	G
FMO5	ENST00000441068.6_1	chr1#146656115	S	G
FMO5	ENST00000441068.6_1	chr1#146656120	K	R
FMO5	ENST00000441068.6_1	chr1#146656132	K	R
FMO5	ENST00000441068.6_1	chr1#146656133	K	E
FMO5	ENST00000441068.6_1	chr1#146656139	T	A
FMO5	ENST00000441068.6_1	chr1#146656141	K	R
FMO5	ENST00000441068.6_1	chr1#146656142	K	E
FMO5	ENST00000441068.6_1	chr1#146656166	I	V
FMO5	ENST00000441068.6_1	chr1#146656171	K	R
FMO5	ENST00000441068.6_1	chr1#146656184	K	E
BCL9	ENST00000234739.8_2	chr1#147096471	H	R
BCL9	ENST00000234739.8_2	chr1#147096500	M	V
BCL9	ENST00000234739.8_2	chr1#147096510	Q	R
BCL9	ENST00000234739.8_2	chr1#147096524	S	G
BCL9	ENST00000234739.8_2	chr1#147096527	N	D
BCL9	ENST00000234739.8_2	chr1#147096528	N	S
HIST2H2BE	ENST00000369155.3_1	chr1#149858018	K	R
HIST2H2BE	ENST00000369155.3_1	chr1#149858048	Q	R
HIST2H2BE	ENST00000369155.3_1	chr1#149858051	K	R
HIST2H2BE	ENST00000369155.3_1	chr1#149858052	K	E
HIST2H2BE	ENST00000369155.3_1	chr1#149858060	K	R
HIST2H2BE	ENST00000369155.3_1	chr1#149858061	K	E
HIST2H2BE	ENST00000369155.3_1	chr1#149858069	Y	C
HIST2H2BE	ENST00000369155.3_1	chr1#149858078	Y	C
HIST2H2BE	ENST00000369155.3_1	chr1#149858094	S	G
HIST2H2BE	ENST00000369155.3_1	chr1#149858133	T	A
HIST2H2BE	ENST00000369155.3_1	chr1#149858141	K	R
HIST2H2BE	ENST00000369155.3_1	chr1#149858144	K	R
HIST2H2BE	ENST00000369155.3_1	chr1#149858145	K	E
HIST2H2BE	ENST00000369155.3_1	chr1#149858174	K	R
HIST2H2BE	ENST00000369155.3_1	chr1#149858175	K	E
HIST2H2AC	ENST00000331380.3_1	chr1#149858879	K	E
HIST2H2AC	ENST00000331380.3_1	chr1#149858906	S	G
HIST2H2AB	ENST00000331128.5_2	chr1#149859106	T	A
HIST2H2AB	ENST00000331128.5_2	chr1#149859108	K	R
HIST2H2AB	ENST00000331128.5_2	chr1#149859111	K	R
HIST2H2AB	ENST00000331128.5_2	chr1#149859112	K	E
HIST2H2AB	ENST00000331128.5_2	chr1#149859129	Q	R
HIST2H2AB	ENST00000331128.5_2	chr1#149859133	I	V
HIST2H2AB	ENST00000331128.5_2	chr1#149859135	N	S
HIST2H2AB	ENST00000331128.5_2	chr1#149859136	N	D
HIST2H2AB	ENST00000331128.5_2	chr1#149859160	I	V
HIST2H2AB	ENST00000331128.5_2	chr1#149859163	T	A
HIST2H2AB	ENST00000331128.5_2	chr1#149859180	K	R
HIST2H2AB	ENST00000331128.5_2	chr1#149859199	N	D
HIST2H2AB	ENST00000331128.5_2	chr1#149859202	R	G
HIST2H2AB	ENST00000331128.5_2	chr1#149859229	I	V
HIST2H2AB	ENST00000331128.5_2	chr1#149859232	I	V
HIST2H2AB	ENST00000331128.5_2	chr1#149859238	T	A
HIST2H2AB	ENST00000331128.5_2	chr1#149859240	K	R
HIST2H2AB	ENST00000331128.5_2	chr1#149859241	K	E
HIST2H2AB	ENST00000331128.5_2	chr1#149859243	K	R
HIST2H2AB	ENST00000331128.5_2	chr1#149859244	K	E
HIST2H2AB	ENST00000331128.5_2	chr1#149859246	N	S
HIST2H2AB	ENST00000331128.5_2	chr1#149859247	N	D
HIST2H2AB	ENST00000331128.5_2	chr1#149859249	D	G
HIST2H2AB	ENST00000331128.5_2	chr1#149859261	N	S
HIST2H2AB	ENST00000331128.5_2	chr1#149859262	N	D
VPS45	ENST00000535106.5_1	chr1#150115018	D	G
VPS45	ENST00000535106.5_1	chr1#150115053	T	A
VPS45	ENST00000535106.5_1	chr1#150115065	K	E
VPS45	ENST00000535106.5_1	chr1#150115066	K	R
VPS45	ENST00000535106.5_1	chr1#150115074	T	A
VPS45	ENST00000535106.5_1	chr1#150115083	S	G
VPS45	ENST00000535106.5_1	chr1#150115092	K	E
VPS45	ENST00000535106.5_1	chr1#150115093	K	R
VPS45	ENST00000535106.5_1	chr1#150115102	D	G
VPS45	ENST00000535106.5_1	chr1#150115105	Y	C
VPS45	ENST00000535106.5_1	chr1#150115107	S	G
ADAMTSL4	ENST00000369038.6_3	chr1#150525933	M	V
ADAMTSL4	ENST00000369038.6_3	chr1#150525943	Y	C
ADAMTSL4	ENST00000369038.6_3	chr1#150525973	H	R
ADAMTSL4	ENST00000369038.6_3	chr1#150525979	N	S
ADAMTSL4	ENST00000369038.6_3	chr1#150525984	R	G
ADAMTSL4	ENST00000369038.6_3	chr1#150526320	S	G
ADAMTSL4	ENST00000369038.6_3	chr1#150530979	S	G
ADAMTSL4	ENST00000369038.6_3	chr1#150531004	N	S
ADAMTSL4	ENST00000369038.6_3	chr1#150531007	N	S
ADAMTSL4	ENST00000369038.6_3	chr1#150531013	D	G
ADAMTSL4	ENST00000369038.6_3	chr1#150531028	Q	R
ADAMTSL4	ENST00000369038.6_3	chr1#150531063	R	G
ADAMTSL4	ENST00000369038.6_3	chr1#150531076	D	G
MCL1	ENST00000620947.4_2	chr1#150549856	R	G
MCL1	ENST00000620947.4_2	chr1#150549857	I	M
MCL1	ENST00000620947.4_2	chr1#150549859	I	V
MCL1	ENST00000620947.4_2	chr1#150551333	E	G
MCL1	ENST00000620947.4_2	chr1#150551336	H	R
MCL1	ENST00000620947.4_2	chr1#150551339	N	S
MCL1	ENST00000620947.4_2	chr1#150551340	N	D
MCL1	ENST00000620947.4_2	chr1#150551345	Q	R
MCL1	ENST00000620947.4_2	chr1#150551406	R	G
MCL1	ENST00000620947.4_2	chr1#150551426	K	R
MCL1	ENST00000620947.4_2	chr1#150551427	K	E
MCL1	ENST00000620947.4_2	chr1#150551436	T	A
MCL1	ENST00000307940.3_1	chr1#150551453	Y	C
MCL1	ENST00000307940.3_1	chr1#150551463	I	V
ENSA	ENST00000369016.8_1	chr1#150573601	I	V
ENSA	ENST00000369016.8_1	chr1#150573609	N	S
ENSA	ENST00000369016.8_1	chr1#150573610	N	D
ENSA	ENST00000369016.8_1	chr1#150573625	T	A
ENSA	ENST00000369016.8_1	chr1#150573630	H	R
ENSA	ENST00000369016.8_1	chr1#150573634	R	G
ENSA	ENST00000369016.8_1	chr1#150573636	Y	C
ENSA	ENST00000369016.8_1	chr1#150573639	D	G
ENSA	ENST00000369016.8_1	chr1#150573646	S	G
ENSA	ENST00000369016.8_1	chr1#150573649	S	G
ENSA	ENST00000369016.8_1	chr1#150573658	S	G
ENSA	ENST00000369016.8_1	chr1#150573675	K	R
ENSA	ENST00000369016.8_1	chr1#150573676	K	E
ENSA	ENST00000369016.8_1	chr1#150573696	Q	R
ENSA	ENST00000369016.8_1	chr1#150573711	D	G
ENSA	ENST00000369016.8_1	chr1#150573714	H	R
ENSA	ENST00000369016.8_1	chr1#150573720	Q	R
ENSA	ENST00000369016.8_1	chr1#150573732	Q	R
ENSA	ENST00000369016.8_1	chr1#150573751	S	G
ENSA	ENST00000369016.8_1	chr1#150573753	Q	R
CERS2	ENST00000561294.5_1	chr1#150936801	T	A
CERS2	ENST00000561294.5_1	chr1#150936815	N	S
CERS2	ENST00000561294.5_1	chr1#150936816	N	D
CERS2	ENST00000561294.5_1	chr1#150936833	K	R
CERS2	ENST00000561294.5_1	chr1#150936836	K	R
PRUNE1	ENST00000650332.1_1	chr1#151003852	Q	R
PRUNE1	ENST00000650332.1_1	chr1#151003854	S	G
PRUNE1	ENST00000650332.1_1	chr1#151003863	M	V
PRUNE1	ENST00000650332.1_1	chr1#151003872	R	G
PRUNE1	ENST00000650332.1_1	chr1#151003884	N	D
PRUNE1	ENST00000650332.1_1	chr1#151003885	N	S
PRUNE1	ENST00000650332.1_1	chr1#151003893	T	A
PRUNE1	ENST00000650332.1_1	chr1#151003897	Q	R
PRUNE1	ENST00000650332.1_1	chr1#151003902	I	V
PRUNE1	ENST00000650332.1_1	chr1#151003906	H	R
PRUNE1	ENST00000650332.1_1	chr1#151003909	Q	R
PRUNE1	ENST00000650332.1_1	chr1#151003915	Q	R
PRUNE1	ENST00000650332.1_1	chr1#151003923	R	G
PRUNE1	ENST00000650332.1_1	chr1#151003933	E	G
PSMB4	ENST00000290541.7_2	chr1#151373028	N	S
PSMB4	ENST00000290541.7_2	chr1#151373049	Y	C
FLG	ENST00000368799.1_1	chr1#152275530	I	M
FLG	ENST00000368799.1_1	chr1#152275540	H	R
FLG	ENST00000368799.1_1	chr1#152275565	S	G
FLG	ENST00000368799.1_1	chr1#152275568	S	G
FLG	ENST00000368799.1_1	chr1#152275585	K	R
FLG	ENST00000368799.1_1	chr1#152275592	T	A
FLG	ENST00000368799.1_1	chr1#152275837	H	R
FLG	ENST00000368799.1_1	chr1#152275841	R	G
FLG	ENST00000368799.1_1	chr1#152275867	E	G
FLG	ENST00000368799.1_1	chr1#152275892	R	G
FLG	ENST00000368799.1_1	chr1#152279974	H	R
FLG	ENST00000368799.1_1	chr1#152280002	T	A
FLG	ENST00000368799.1_1	chr1#152280032	K	E
FLG	ENST00000368799.1_1	chr1#152282092	E	G
FLG	ENST00000368799.1_1	chr1#152282101	Q	R
FLG	ENST00000368799.1_1	chr1#152282111	T	A
FLG	ENST00000368799.1_1	chr1#152282128	Q	R
FLG	ENST00000368799.1_1	chr1#152285035	Q	R
FLG	ENST00000368799.1_1	chr1#152285044	Q	R
FLG	ENST00000368799.1_1	chr1#152285047	Q	R
FLG	ENST00000368799.1_1	chr1#152285062	Q	R
FLG	ENST00000368799.1_1	chr1#152285083	Q	R
FLG2	ENST00000388718.5_1	chr1#152323727	S	G
FLG2	ENST00000388718.5_1	chr1#152323733	R	G
FLG2	ENST00000388718.5_1	chr1#152323735	Q	R
FLG2	ENST00000388718.5_1	chr1#152325641	R	G
FLG2	ENST00000388718.5_1	chr1#152325649	D	G
FLG2	ENST00000388718.5_1	chr1#152325656	I	V
FLG2	ENST00000388718.5_1	chr1#152325664	E	G
FLG2	ENST00000388718.5_1	chr1#152326096	E	G
FLG2	ENST00000388718.5_1	chr1#152326105	E	G
FLG2	ENST00000388718.5_1	chr1#152326120	E	G
FLG2	ENST00000388718.5_1	chr1#152326132	H	R
FLG2	ENST00000388718.5_1	chr1#152327849	T	A
FLG2	ENST00000388718.5_1	chr1#152327858	S	G
S100A7	ENST00000368722.5_1	chr1#153431431	Y	C
S100A7	ENST00000368722.5_1	chr1#153431435	K	E
S100A7	ENST00000368722.5_1	chr1#153431437	H	R
S100A7	ENST00000368722.5_1	chr1#153431450	I	V
S100A1	ENST00000368698.3_1	chr1#153604201	K	E
S100A1	ENST00000368698.3_1	chr1#153604202	K	R
S100A1	ENST00000368698.3_1	chr1#153604226	N	S
S100A1	ENST00000368698.3_1	chr1#153604250	Q	R
CHTOP	ENST00000368694.8_2	chr1#153610779	N	S
IL6R	ENST00000622330.4_1	chr1#154409913	R	G
IL6R	ENST00000622330.4_1	chr1#154409940	S	G
IL6R	ENST00000622330.4_1	chr1#154409943	T	A
IL6R	ENST00000622330.4_1	chr1#154409953	Q	R
IL6R	ENST00000622330.4_1	chr1#154409959	Q	R
IL6R	ENST00000622330.4_1	chr1#154409964	T	A
IL6R	ENST00000622330.4_1	chr1#154409970	T	A
IL6R	ENST00000622330.4_1	chr1#154409989	Q	R
IL6R	ENST00000622330.4_1	chr1#154409994	I	V
IL6R	ENST00000622330.4_1	chr1#154410007	Q	R
IL6R	ENST00000622330.4_1	chr1#154410015	K	E
IL6R	ENST00000622330.4_1	chr1#154410016	K	R
ADAR	ENST00000648231.1_2	chr1#154557326	S	G
ADAR	ENST00000648231.1_2	chr1#154557334	N	S
ADAR	ENST00000648231.1_2	chr1#154557335	N	D
TRIM46	ENST00000611379.1_2	chr1#155149498	T	A
TRIM46	ENST00000368385.8_1	chr1#155152913	I	V
TRIM46	ENST00000368385.8_1	chr1#155152915	I	M
TRIM46	ENST00000368385.8_1	chr1#155152917	Q	R
TRIM46	ENST00000368385.8_1	chr1#155152919	N	D
TRIM46	ENST00000368385.8_1	chr1#155152920	N	S
TRIM46	ENST00000368385.8_1	chr1#155152928	R	G
TRIM46	ENST00000368385.8_1	chr1#155152950	Q	R
TRIM46	ENST00000368385.8_1	chr1#155152956	Q	R
TRIM46	ENST00000368385.8_1	chr1#155152967	R	G
TRIM46	ENST00000368385.8_1	chr1#155152973	R	G
MUC1	ENST00000620103.4_1	chr1#155161759	K	R
MUC1	ENST00000620103.4_1	chr1#155161762	N	S
MUC1	ENST00000620103.4_1	chr1#155161783	D	G
THBS3	ENST00000368378.7_2	chr1#155168319	N	S
THBS3	ENST00000368378.7_2	chr1#155168320	N	D
THBS3	ENST00000368378.7_2	chr1#155168341	S	G
THBS3	ENST00000368378.7_2	chr1#155168343	N	S
THBS3	ENST00000368378.7_2	chr1#155168344	N	D
THBS3	ENST00000368378.7_2	chr1#155168361	N	S
THBS3	ENST00000368378.7_2	chr1#155168362	N	D
THBS3	ENST00000368378.7_2	chr1#155168367	K	R
THBS3	ENST00000368378.7_2	chr1#155168368	K	E
THBS3	ENST00000368378.7_2	chr1#155168376	Q	R
GBA	ENST00000327247.9_1	chr1#155205049	N	S
GBA	ENST00000327247.9_1	chr1#155205052	K	R
GBA	ENST00000327247.9_1	chr1#155205053	K	E
GBA	ENST00000327247.9_1	chr1#155205059	S	G
GBA	ENST00000327247.9_1	chr1#155210475	M	V
GBA	ENST00000327247.9_1	chr1#155210481	S	G
GBA	ENST00000327247.9_1	chr1#155210487	R	G
GBA	ENST00000327247.9_1	chr1#155210498	K	R
FDPS	ENST00000368356.8_1	chr1#155279696	Y	C
ARHGEF2	ENST00000313667.8_2	chr1#155948157	K	R
ARHGEF2	ENST00000313667.8_2	chr1#155948158	K	E
ARHGEF2	ENST00000313667.8_2	chr1#155948173	R	G
ARHGEF2	ENST00000313667.8_2	chr1#155948218	M	V
LMNA	ENST00000368300.9_2	chr1#156084920	S	G
LMNA	ENST00000368300.9_2	chr1#156084941	K	E
LMNA	ENST00000368300.9_2	chr1#156084942	K	R
LMNA	ENST00000368300.9_2	chr1#156084951	Y	C
LMNA	ENST00000368300.9_2	chr1#156084954	E	G
LMNA	ENST00000368300.9_2	chr1#156084969	D	G
GPATCH4	ENST00000368232.8_1	chr1#156568786	Q	R
GPATCH4	ENST00000368232.8_1	chr1#156568792	E	G
GPATCH4	ENST00000368232.8_1	chr1#156568801	K	R
GPATCH4	ENST00000368232.8_1	chr1#156568805	M	V
GPATCH4	ENST00000368232.8_1	chr1#156568816	K	R
NES	ENST00000368223.4_2	chr1#156641737	E	G
RRNAD1	ENST00000368216.9_5	chr1#156703904	Q	R
IGSF8	ENST00000314485.12_5	chr1#160062210	R	G
IGSF8	ENST00000314485.12_5	chr1#160062222	S	G
IGSF8	ENST00000314485.12_5	chr1#160062246	S	G
IGSF8	ENST00000314485.12_5	chr1#160063833	S	G
IGSF8	ENST00000314485.12_5	chr1#160063881	T	A
IGSF8	ENST00000314485.12_5	chr1#160063899	T	A
IGSF8	ENST00000314485.12_5	chr1#160063907	Q	R
AL139011.2	ENST00000485079.1_4	chr1#160233157	T	A
AL139011.2	ENST00000485079.1_4	chr1#160233163	R	G
AL139011.2	ENST00000485079.1_4	chr1#160233169	S	G
AL139011.2	ENST00000485079.1_4	chr1#160233184	T	A
AL139011.2	ENST00000485079.1_4	chr1#160233192	D	G
AL139011.2	ENST00000485079.1_4	chr1#160233196	S	G
AL139011.2	ENST00000485079.1_4	chr1#160233222	Q	R
AL139011.2	ENST00000485079.1_4	chr1#160233241	T	A
COPA	ENST00000647683.1_1	chr1#160265586	T	A
COPA	ENST00000647683.1_1	chr1#160265630	N	S
COPA	ENST00000647683.1_1	chr1#160265640	I	V
COPA	ENST00000647683.1_1	chr1#160302244	I	V
NCSTN	ENST00000294785.10_2	chr1#160319987	S	G
NCSTN	ENST00000294785.10_2	chr1#160327023	I	V
AL591806.3	ENST00000289779.7_1	chr1#160992554	N	S
AL591806.3	ENST00000289779.7_1	chr1#160992555	N	D
AL591806.3	ENST00000289779.7_1	chr1#160992560	H	R
AL591806.3	ENST00000289779.7_1	chr1#160992570	I	V
AL591806.3	ENST00000289779.7_1	chr1#160992578	N	S
AL591806.3	ENST00000289779.7_1	chr1#160992579	N	D
AL591806.3	ENST00000289779.7_1	chr1#160992584	E	G
AL591806.3	ENST00000289779.7_1	chr1#160992591	R	G
AL591806.3	ENST00000289779.7_1	chr1#160992594	S	G
AL591806.3	ENST00000289779.7_1	chr1#160992600	M	V
AL591806.3	ENST00000289779.7_1	chr1#160992617	D	G
ARHGAP30	ENST00000368016.7_2	chr1#161017590	Q	R
PFDN2	ENST00000368010.4_2	chr1#161087765	K	E
FCER1G	ENST00000367992.7_1	chr1#161190180	M	V
FCER1G	ENST00000367992.7_1	chr1#161190208	E	G
FCER1G	ENST00000367992.7_1	chr1#161190213	S	G
FCER1G	ENST00000367992.7_1	chr1#161190219	M	V
FCER1G	ENST00000367992.7_1	chr1#161190232	H	R
FCER1G	ENST00000367992.7_1	chr1#161190238	N	S
FCER1G	ENST00000367992.7_1	chr1#161190291	K	E
FCER1G	ENST00000367992.7_1	chr1#161190292	K	R
FCER1G	ENST00000367992.7_1	chr1#161190297	T	A
FCER1G	ENST00000367992.7_1	chr1#161190315	S	G
HSD17B7	ENST00000254521.7_1	chr1#162782187	R	G
HSD17B7	ENST00000254521.7_1	chr1#162782193	S	G
RGS4	ENST00000421743.6_1	chr1#163038746	I	V
RGS4	ENST00000421743.6_1	chr1#163038752	K	E
RGS4	ENST00000421743.6_1	chr1#163038753	K	R
RGS4	ENST00000421743.6_1	chr1#163038774	Q	R
RGS4	ENST00000421743.6_1	chr1#163038782	R	G
RGS5	ENST00000367903.7_1	chr1#163122461	E	G
RGS5	ENST00000367903.7_1	chr1#163122476	K	R
RGS5	ENST00000367903.7_1	chr1#163122486	S	G
TMCO1	ENST00000628579.1_1	chr1#165724162	N	D
MAEL	ENST00000367872.9_2	chr1#166958603	K	R
MAEL	ENST00000367872.9_2	chr1#166958621	Y	C
MAEL	ENST00000367872.9_2	chr1#166958642	K	R
XCL1	ENST00000367818.4_2	chr1#168545879	R	G
NME7	ENST00000367811.8_4	chr1#169102027	N	S
NME7	ENST00000367811.8_4	chr1#169102028	N	D
NME7	ENST00000367811.8_4	chr1#169102039	K	R
NME7	ENST00000367811.8_4	chr1#169102048	Y	C
SELL	ENST00000650983.1_1	chr1#169676494	Q	R
SELL	ENST00000650983.1_1	chr1#169676503	Y	C
SELL	ENST00000650983.1_1	chr1#169676515	D	G
SELL	ENST00000650983.1_1	chr1#169676521	N	S
SELL	ENST00000650983.1_1	chr1#169676530	Y	C
SELL	ENST00000650983.1_1	chr1#169676534	N	D
SELL	ENST00000650983.1_1	chr1#169676536	N	S
SELL	ENST00000650983.1_1	chr1#169676537	N	D
SELL	ENST00000650983.1_1	chr1#169676543	I	V
PRRC2C	ENST00000367742.7_1	chr1#171526934	I	V
MYOC	ENST00000037502.11_2	chr1#171621208	R	G
MYOC	ENST00000037502.11_2	chr1#171621217	R	G
MYOC	ENST00000037502.11_2	chr1#171621261	E	G
PIGC	ENST00000344529.5_2	chr1#172410909	E	G
PIGC	ENST00000344529.5_2	chr1#172410928	I	V
PIGC	ENST00000344529.5_2	chr1#172410931	N	D
PIGC	ENST00000344529.5_2	chr1#172410937	K	E
PIGC	ENST00000344529.5_2	chr1#172410960	Y	C
PIGC	ENST00000344529.5_2	chr1#172411297	M	V
PIGC	ENST00000344529.5_2	chr1#172411323	D	G
PIGC	ENST00000344529.5_2	chr1#172411350	K	R
PIGC	ENST00000344529.5_2	chr1#172411371	Y	C
PIGC	ENST00000344529.5_2	chr1#172411381	T	A
PIGC	ENST00000344529.5_2	chr1#172411402	K	E
PIGC	ENST00000344529.5_2	chr1#172411407	D	G
PIGC	ENST00000344529.5_2	chr1#172411422	Q	R
PIGC	ENST00000344529.5_2	chr1#172411429	S	G
PIGC	ENST00000344529.5_2	chr1#172411431	K	R
PIGC	ENST00000344529.5_2	chr1#172411680	Y	C
PIGC	ENST00000344529.5_2	chr1#172411683	N	S
PIGC	ENST00000344529.5_2	chr1#172411684	N	D
PIGC	ENST00000344529.5_2	chr1#172411707	Y	C
PIGC	ENST00000344529.5_2	chr1#172411716	K	R
PIGC	ENST00000344529.5_2	chr1#172411719	Q	R
PIGC	ENST00000344529.5_2	chr1#172411725	K	R
PIGC	ENST00000344529.5_2	chr1#172411734	K	R
CENPL	ENST00000356198.6_1	chr1#173775582	T	A
CENPL	ENST00000356198.6_1	chr1#173775614	Q	R
CENPL	ENST00000356198.6_1	chr1#173775627	T	A
CENPL	ENST00000356198.6_1	chr1#173775639	S	G
CENPL	ENST00000356198.6_1	chr1#173775659	N	S
CENPL	ENST00000356198.6_1	chr1#173775660	N	D
CENPL	ENST00000356198.6_1	chr1#173775675	I	V
CENPL	ENST00000356198.6_1	chr1#173775678	T	A
CENPL	ENST00000356198.6_1	chr1#173775684	S	G
CENPL	ENST00000356198.6_1	chr1#173775686	Y	C
CENPL	ENST00000356198.6_1	chr1#173775708	I	V
QSOX1	ENST00000367600.5_1	chr1#180159689	Q	R
QSOX1	ENST00000367600.5_1	chr1#180159692	N	S
QSOX1	ENST00000367600.5_1	chr1#180159710	E	G
ARPC5	ENST00000294742.6_1	chr1#183604712	E	G
ARPC5	ENST00000294742.6_1	chr1#183604730	N	S
ARPC5	ENST00000294742.6_1	chr1#183604739	Y	C
ARPC5	ENST00000294742.6_1	chr1#183604757	K	R
TSEN15	ENST00000643231.1_1	chr1#184064835	K	R
TSEN15	ENST00000643231.1_1	chr1#184064846	M	V
TSEN15	ENST00000643231.1_1	chr1#184064852	T	A
TSEN15	ENST00000643231.1_1	chr1#184064859	Q	R
TSEN15	ENST00000643231.1_1	chr1#184064883	K	R
TSEN15	ENST00000643231.1_1	chr1#184064904	D	G
C1orf21	ENST00000235307.7_2	chr1#184588662	Y	C
C1orf21	ENST00000235307.7_2	chr1#184588682	I	V
IVNS1ABP	ENST00000367498.8_2	chr1#185269202	K	R
HMCN1	ENST00000271588.9_2	chr1#186050353	K	E
B3GALT2	ENST00000367434.4_1	chr1#193149611	E	G
B3GALT2	ENST00000367434.4_1	chr1#193149614	N	S
B3GALT2	ENST00000367434.4_1	chr1#193149636	I	V
B3GALT2	ENST00000367434.4_1	chr1#193149644	K	R
B3GALT2	ENST00000367434.4_1	chr1#193149645	K	E
KCNT2	ENST00000609185.5_1	chr1#196577354	N	S
CFH	ENST00000367429.8_1	chr1#196706769	S	G
CFHR2	ENST00000367421.5_2	chr1#196917461	S	G
CFHR2	ENST00000367421.5_2	chr1#196917470	I	V
CFHR2	ENST00000367421.5_2	chr1#196917506	S	G
CFHR2	ENST00000367421.5_2	chr1#196917531	Q	R
CFHR2	ENST00000367421.5_2	chr1#196917561	H	R
CFHR2	ENST00000367421.5_2	chr1#196917563	T	A
CFHR2	ENST00000367421.5_2	chr1#196917572	I	V
CFHR2	ENST00000367421.5_2	chr1#196917591	E	G
CFHR2	ENST00000367421.5_2	chr1#196917606	H	R
CFHR2	ENST00000367421.5_2	chr1#196917615	Q	R
CFHR2	ENST00000367421.5_2	chr1#196917626	K	E
CFHR2	ENST00000367421.5_2	chr1#196917627	K	R
CFHR2	ENST00000367421.5_2	chr1#196917635	T	A
CFHR2	ENST00000367421.5_2	chr1#196917641	S	G
CFHR2	ENST00000367421.5_2	chr1#196917666	Q	R
CFHR2	ENST00000367421.5_2	chr1#196917680	T	A
IGFN1	ENST00000335211.8_1	chr1#201177976	M	V
IGFN1	ENST00000335211.8_1	chr1#201178023	I	M
IGFN1	ENST00000335211.8_1	chr1#201178024	S	G
IGFN1	ENST00000335211.8_1	chr1#201178043	D	G
IGFN1	ENST00000335211.8_1	chr1#201178360	R	G
IGFN1	ENST00000335211.8_1	chr1#201178378	R	G
IGFN1	ENST00000335211.8_1	chr1#201178384	M	V
IGFN1	ENST00000335211.8_1	chr1#201178405	K	E
IGFN1	ENST00000335211.8_1	chr1#201178408	N	D
IGFN1	ENST00000335211.8_1	chr1#201178426	R	G
IGFN1	ENST00000335211.8_1	chr1#201178433	D	G
IGFN1	ENST00000335211.8_1	chr1#201180277	T	A
IGFN1	ENST00000335211.8_1	chr1#201180317	E	G
IGFN1	ENST00000335211.8_1	chr1#201180821	D	G
IGFN1	ENST00000335211.8_1	chr1#201180829	N	D
IGFN1	ENST00000335211.8_1	chr1#201180850	K	E
PHLDA3	ENST00000367311.4_1	chr1#201437835	K	R
PHLDA3	ENST00000367311.4_1	chr1#201437865	K	R
PHLDA3	ENST00000367311.4_1	chr1#201437866	K	E
PHLDA3	ENST00000367311.4_1	chr1#201437883	K	R
PHLDA3	ENST00000367311.4_1	chr1#201437893	T	A
NAV1	ENST00000367302.5_3	chr1#201618343	K	E
NAV1	ENST00000367302.5_3	chr1#201618344	K	R
NAV1	ENST00000367302.5_3	chr1#201618355	K	E
NAV1	ENST00000367302.5_3	chr1#201618356	K	R
NAV1	ENST00000367302.5_3	chr1#201618389	K	R
NAV1	ENST00000367302.5_3	chr1#201618398	D	G
KDM5B	ENST00000367264.7_3	chr1#202735547	N	S
KDM5B	ENST00000367264.7_3	chr1#202735548	N	D
KDM5B	ENST00000367264.7_3	chr1#202735551	S	G
KDM5B	ENST00000367264.7_3	chr1#202735556	D	G
KDM5B	ENST00000367264.7_3	chr1#202735571	N	S
KDM5B	ENST00000367264.7_3	chr1#202735572	N	D
KDM5B	ENST00000367264.7_3	chr1#202735577	H	R
KDM5B	ENST00000367264.7_3	chr1#202735587	I	V
KDM5B	ENST00000367264.7_3	chr1#202735632	R	G
KDM5B	ENST00000649200.1_1	chr1#202741908	R	G
KDM5B	ENST00000649200.1_1	chr1#202741922	E	G
KDM5B	ENST00000649200.1_1	chr1#202741940	E	G
KDM5B	ENST00000649200.1_1	chr1#202741946	E	G
KDM5B	ENST00000649200.1_1	chr1#202741950	R	G
KDM5B	ENST00000649200.1_1	chr1#202741953	T	A
KDM5B	ENST00000649200.1_1	chr1#202741962	I	V
KDM5B	ENST00000649200.1_1	chr1#202741992	I	V
KDM5B	ENST00000649200.1_1	chr1#202741994	K	R
KDM5B	ENST00000649200.1_1	chr1#202741995	K	E
KDM5B	ENST00000649200.1_1	chr1#202741998	T	A
KDM5B	ENST00000649200.1_1	chr1#202742007	T	A
KDM5B	ENST00000649200.1_1	chr1#202742018	N	S
KDM5B	ENST00000649200.1_1	chr1#202742019	N	D
KDM5B	ENST00000649200.1_1	chr1#202742028	T	A
KDM5B	ENST00000649200.1_1	chr1#202742043	R	G
KDM5B	ENST00000649200.1_1	chr1#202742052	R	G
KDM5B	ENST00000649200.1_1	chr1#202742054	D	G
KDM5B	ENST00000649200.1_1	chr1#202742057	E	G
KDM5B	ENST00000649200.1_1	chr1#202742075	K	R
KDM5B	ENST00000649200.1_1	chr1#202742076	K	E
KDM5B	ENST00000649200.1_1	chr1#202742081	E	G
KDM5B	ENST00000649200.1_1	chr1#202742091	T	A
KDM5B	ENST00000649200.1_1	chr1#202742097	I	V
KDM5B	ENST00000649200.1_1	chr1#202742106	T	A
KLHL12	ENST00000367261.8_2	chr1#202894208	K	R
KLHL12	ENST00000367261.8_2	chr1#202894212	R	G
KLHL12	ENST00000367261.8_2	chr1#202894229	N	S
KLHL12	ENST00000367261.8_2	chr1#202894230	N	D
KLHL12	ENST00000367261.8_2	chr1#202894241	K	R
KLHL12	ENST00000367261.8_2	chr1#202894242	K	E
KLHL12	ENST00000367261.8_2	chr1#202894254	N	D
KLHL12	ENST00000367261.8_2	chr1#202894261	I	M
KLHL12	ENST00000367261.8_2	chr1#202894278	M	V
ZBED6	ENST00000550078.2_3	chr1#203769280	E	G
SOX13	ENST00000367204.6_2	chr1#204082228	Q	R
DYRK3	ENST00000649163.1_1	chr1#206812324	K	E
DYRK3	ENST00000649163.1_1	chr1#206812328	Q	R
DYRK3	ENST00000649163.1_1	chr1#206812342	S	G
DYRK3	ENST00000367108.7_1	chr1#206821684	I	V
IL24	ENST00000611909.4_1	chr1#207071220	S	G
CD55	ENST00000367067.8_1	chr1#207510523	T	A
CD55	ENST00000367067.8_1	chr1#207510538	T	A
CD55	ENST00000367067.8_1	chr1#207510548	K	R
CD55	ENST00000367063.6_1	chr1#207513750	T	A
CD55	ENST00000367063.6_1	chr1#207513754	Q	R
CD55	ENST00000367063.6_1	chr1#207513762	M	V
CD55	ENST00000367063.6_1	chr1#207513775	D	G
CD55	ENST00000367063.6_1	chr1#207513780	S	G
CD55	ENST00000367063.6_1	chr1#207513790	Q	R
CD55	ENST00000367063.6_1	chr1#207513798	T	A
CD55	ENST00000367063.6_1	chr1#207513810	K	E
CD55	ENST00000367063.6_1	chr1#207513811	K	R
CD55	ENST00000367063.6_1	chr1#207513823	H	R
CD55	ENST00000367063.6_1	chr1#207513828	S	G
CD55	ENST00000367063.6_1	chr1#207513837	S	G
CD55	ENST00000367063.6_1	chr1#207513840	S	G
CD55	ENST00000367063.6_1	chr1#207513850	Y	C
CD55	ENST00000367063.6_1	chr1#207513852	R	G
CD55	ENST00000367063.6_1	chr1#207513868	H	R
CD55	ENST00000367063.6_1	chr1#207513876	K	E
CD55	ENST00000367063.6_1	chr1#207513877	K	R
CD55	ENST00000367063.6_1	chr1#207513885	K	E
CD55	ENST00000367063.6_1	chr1#207513886	K	R
CD55	ENST00000367063.6_1	chr1#207513900	R	G
CD55	ENST00000367063.6_1	chr1#207513904	D	G
CD55	ENST00000367063.6_1	chr1#207513906	R	G
CD55	ENST00000367063.6_1	chr1#207513909	I	V
CD55	ENST00000367063.6_1	chr1#207513937	Q	R
CD55	ENST00000367063.6_1	chr1#207513939	T	A
CD55	ENST00000367063.6_1	chr1#207513951	K	E
CD55	ENST00000367063.6_1	chr1#207513952	K	R
CD55	ENST00000367063.6_1	chr1#207513972	K	E
CD55	ENST00000367063.6_1	chr1#207513973	K	R
CD55	ENST00000367063.6_1	chr1#207513975	T	A
CD55	ENST00000645323.1_2	chr1#207520792	E	G
CD55	ENST00000645323.1_2	chr1#207520794	T	A
CD55	ENST00000645323.1_2	chr1#207520804	H	R
CD55	ENST00000645323.1_2	chr1#207520812	I	V
CD55	ENST00000645323.1_2	chr1#207520816	Q	R
CD55	ENST00000645323.1_2	chr1#207520828	D	G
CD55	ENST00000645323.1_2	chr1#207520842	R	G
CD55	ENST00000645323.1_2	chr1#207520879	Y	C
CD55	ENST00000645323.1_2	chr1#207520881	R	G
CD55	ENST00000645323.1_2	chr1#207520888	E	G
CD55	ENST00000645323.1_2	chr1#207520897	H	R
SYT14	ENST00000629778.3_3	chr1#210139341	Q	R
SYT14	ENST00000367019.5_5	chr1#210334259	K	E
NEK2	ENST00000540251.5_1	chr1#211832010	S	G
NEK2	ENST00000540251.5_1	chr1#211832054	E	G
FAM71A	ENST00000294829.4_1	chr1#212798760	N	D
FAM71A	ENST00000294829.4_1	chr1#212798763	S	G
FAM71A	ENST00000294829.4_1	chr1#212798769	T	A
FAM71A	ENST00000294829.4_1	chr1#212798778	I	V
FAM71A	ENST00000294829.4_1	chr1#212798788	E	G
FAM71A	ENST00000294829.4_1	chr1#212798796	M	V
FAM71A	ENST00000294829.4_1	chr1#212798815	Q	R
FAM71A	ENST00000294829.4_1	chr1#212798818	E	G
FAM71A	ENST00000294829.4_1	chr1#212798823	R	G
PROX1	ENST00000261454.8_1	chr1#214170074	K	E
PROX1	ENST00000261454.8_1	chr1#214170075	K	R
PROX1	ENST00000261454.8_1	chr1#214170080	N	D
PROX1	ENST00000261454.8_1	chr1#214170081	N	S
PROX1	ENST00000261454.8_1	chr1#214170093	K	R
PROX1	ENST00000261454.8_1	chr1#214170117	Y	C
PROX1	ENST00000261454.8_1	chr1#214170128	M	V
AL445423.2	ENST00000651706.1_1	chr1#221054624	R	G
HLX	ENST00000366903.8_3	chr1#221054634	N	D
HLX	ENST00000366903.8_3	chr1#221054635	N	S
HLX	ENST00000366903.8_3	chr1#221054649	I	V
HLX	ENST00000366903.8_3	chr1#221054664	N	D
HLX	ENST00000366903.8_3	chr1#221054665	N	S
HLX	ENST00000366903.8_3	chr1#221054676	R	G
HLX	ENST00000366903.8_3	chr1#221054679	N	D
HLX	ENST00000366903.8_3	chr1#221054680	N	S
HLX	ENST00000366903.8_3	chr1#221054692	H	R
HLX	ENST00000366903.8_3	chr1#221054695	Q	R
MIA3	ENST00000340535.11_1	chr1#222838809	T	A
MIA3	ENST00000340535.11_1	chr1#222838827	T	A
MIA3	ENST00000340535.11_1	chr1#222838846	Y	C
MIA3	ENST00000340535.11_1	chr1#222838866	R	G
BROX	ENST00000340934.10_2	chr1#222895784	E	G
BROX	ENST00000612948.4_1	chr1#222903434	K	E
BROX	ENST00000612948.4_1	chr1#222903458	R	G
CAPN2	ENST00000433674.6_1	chr1#223889531	M	V
NVL	ENST00000482491.5_1	chr1#224489394	Q	R
NVL	ENST00000482491.5_1	chr1#224489415	D	G
NVL	ENST00000482491.5_1	chr1#224489418	N	S
NVL	ENST00000482491.5_1	chr1#224489419	N	D
NVL	ENST00000482491.5_1	chr1#224489433	D	G
NVL	ENST00000482491.5_1	chr1#224489440	S	G
NVL	ENST00000482491.5_1	chr1#224489452	T	A
NVL	ENST00000482491.5_1	chr1#224489455	I	V
NVL	ENST00000482491.5_1	chr1#224489464	S	G
NVL	ENST00000482491.5_1	chr1#224489469	E	G
WDR26	ENST00000414423.8_3	chr1#224621415	I	M
WDR26	ENST00000414423.8_3	chr1#224621417	I	V
WDR26	ENST00000414423.8_3	chr1#224621423	R	G
WDR26	ENST00000414423.8_3	chr1#224621455	K	R
WDR26	ENST00000414423.8_3	chr1#224621458	K	R
WDR26	ENST00000414423.8_3	chr1#224621461	K	R
WDR26	ENST00000414423.8_3	chr1#224621464	K	R
WDR26	ENST00000414423.8_3	chr1#224621465	K	E
WDR26	ENST00000414423.8_3	chr1#224621471	S	G
SRP9	ENST00000366839.8_1	chr1#225974564	R	G
SRP9	ENST00000366839.8_1	chr1#225974568	Q	R
SRP9	ENST00000366839.8_1	chr1#225974588	R	G
SRP9	ENST00000366839.8_1	chr1#225974595	Q	R
SRP9	ENST00000366839.8_1	chr1#225974600	S	G
SRP9	ENST00000366839.8_1	chr1#225974606	M	V
SRP9	ENST00000366839.8_1	chr1#225974609	I	V
SRP9	ENST00000366839.8_1	chr1#225974612	I	V
SRP9	ENST00000366839.8_1	chr1#225974614	I	M
SRP9	ENST00000366839.8_1	chr1#225974619	H	R
SRP9	ENST00000366839.8_1	chr1#225974624	I	V
SRP9	ENST00000366839.8_1	chr1#225974631	D	G
SRP9	ENST00000366839.8_1	chr1#225974645	S	G
SDE2	ENST00000272091.8_2	chr1#226180134	E	G
SNAP47	ENST00000366760.5_3	chr1#227947093	S	G
SNAP47	ENST00000366760.5_3	chr1#227947096	K	E
SNAP47	ENST00000366760.5_3	chr1#227947097	K	R
OBSCN	ENST00000570156.6_3	chr1#228486376	M	V
OBSCN	ENST00000570156.6_3	chr1#228487098	K	R
TAF5L	ENST00000258281.6_1	chr1#229738453	K	R
TAF5L	ENST00000258281.6_1	chr1#229738454	K	E
TAF5L	ENST00000258281.6_1	chr1#229738459	N	S
TAF5L	ENST00000258281.6_1	chr1#229738460	N	D
TAF5L	ENST00000258281.6_1	chr1#229738478	I	V
TAF5L	ENST00000258281.6_1	chr1#229738492	Q	R
TAF5L	ENST00000258281.6_1	chr1#229738498	Q	R
EGLN1	ENST00000366641.4_2	chr1#231556795	I	M
EGLN1	ENST00000366641.4_2	chr1#231556815	S	G
EGLN1	ENST00000366641.4_2	chr1#231556833	T	A
EGLN1	ENST00000366641.4_2	chr1#231556866	T	A
DISC1	ENST00000366633.7_3	chr1#231990592	S	G
DISC1	ENST00000366633.7_3	chr1#231990602	Y	C
DISC1	ENST00000366633.7_3	chr1#231990629	N	S
DISC1	ENST00000366633.7_3	chr1#231990662	H	R
DISC1	ENST00000366633.7_3	chr1#231990671	Q	R
DISC1	ENST00000366633.7_3	chr1#231990682	K	E
IRF2BP2	ENST00000366609.3_1	chr1#234743535	K	R
IRF2BP2	ENST00000366609.3_1	chr1#234743550	E	G
IRF2BP2	ENST00000366609.3_1	chr1#234744948	Q	R
IRF2BP2	ENST00000366609.3_1	chr1#234744951	Q	R
IRF2BP2	ENST00000366609.3_1	chr1#234744954	Q	R
IRF2BP2	ENST00000366609.3_1	chr1#234744996	K	R
B3GALNT2	ENST00000313984.3_1	chr1#235659499	T	A
B3GALNT2	ENST00000313984.3_1	chr1#235659500	I	M
B3GALNT2	ENST00000313984.3_1	chr1#235659502	I	V
B3GALNT2	ENST00000313984.3_1	chr1#235659513	Q	R
B3GALNT2	ENST00000313984.3_1	chr1#235659534	D	G
B3GALNT2	ENST00000313984.3_1	chr1#235659538	R	G
B3GALNT2	ENST00000313984.3_1	chr1#235659552	H	R
B3GALNT2	ENST00000313984.3_1	chr1#235659558	N	S
B3GALNT2	ENST00000313984.3_1	chr1#235659564	H	R
B3GALNT2	ENST00000313984.3_1	chr1#235659582	N	S
B3GALNT2	ENST00000313984.3_1	chr1#235659583	N	D
B3GALNT2	ENST00000313984.3_1	chr1#235659595	R	G
LYST	ENST00000389793.6_1	chr1#235945229	N	S
ERO1B	ENST00000354619.9_1	chr1#236381821	R	G
ERO1B	ENST00000354619.9_1	chr1#236381841	K	R
FMN2	ENST00000319653.14_2	chr1#240370872	I	M
KMO	ENST00000366557.8_1	chr1#241755310	Y	C
KMO	ENST00000366557.8_1	chr1#241755318	I	V
KMO	ENST00000366557.8_1	chr1#241755322	H	R
KMO	ENST00000366557.8_1	chr1#241755325	Y	C
KMO	ENST00000366557.8_1	chr1#241755354	R	G
KMO	ENST00000366557.8_1	chr1#241755357	R	G
KMO	ENST00000366557.8_1	chr1#241755366	N	D
KMO	ENST00000366557.8_1	chr1#241755367	N	S
KMO	ENST00000366557.8_1	chr1#241755374	I	M
COX20	ENST00000366528.3_2	chr1#245006407	K	E
COX20	ENST00000366528.3_2	chr1#245006410	K	E
COX20	ENST00000366528.3_2	chr1#245006411	K	R
COX20	ENST00000366528.3_2	chr1#245006414	K	R
COX20	ENST00000366528.3_2	chr1#245006418	I	M
COX20	ENST00000366528.3_2	chr1#245006431	T	A
COX20	ENST00000366528.3_2	chr1#245006449	R	G
COX20	ENST00000366528.3_2	chr1#245006452	K	E
COX20	ENST00000366528.3_2	chr1#245006459	N	S
EFCAB2	ENST00000447569.6_1	chr1#245285222	D	G
AHCTF1	ENST00000326225.3_1	chr1#247006009	K	E
AHCTF1	ENST00000326225.3_1	chr1#247006012	T	A
AHCTF1	ENST00000326225.3_1	chr1#247006014	K	R
AHCTF1	ENST00000326225.3_1	chr1#247006032	K	R
ZNF669	ENST00000343381.10_1	chr1#247263695	Q	R
ZNF669	ENST00000343381.10_1	chr1#247263711	S	G
ZNF669	ENST00000343381.10_1	chr1#247263716	N	S
ZNF669	ENST00000343381.10_1	chr1#247263717	N	D
ZNF669	ENST00000343381.10_1	chr1#247263719	Y	C
ZNF669	ENST00000343381.10_1	chr1#247263728	D	G
ZNF669	ENST00000343381.10_1	chr1#247264181	E	G
ZNF124	ENST00000340684.10_3	chr1#247319911	K	R
ZNF124	ENST00000340684.10_3	chr1#247319915	K	E
ZNF124	ENST00000340684.10_3	chr1#247320370	K	R
ZNF124	ENST00000340684.10_3	chr1#247320379	Q	R
ZNF124	ENST00000340684.10_3	chr1#247320418	K	R
PITRM1	ENST00000380994.5_1	chr10#3181176	K	R
PITRM1	ENST00000380994.5_1	chr10#3181177	K	E
PITRM1	ENST00000380994.5_1	chr10#3181185	K	R
PITRM1	ENST00000380994.5_1	chr10#3181203	K	R
PITRM1	ENST00000380994.5_1	chr10#3181226	I	M
PITRM1	ENST00000380994.5_1	chr10#3181233	N	S
PITRM1	ENST00000380994.5_1	chr10#3182918	K	R
PITRM1	ENST00000380994.5_1	chr10#3182919	K	E
PITRM1	ENST00000380994.5_1	chr10#3182933	Y	C
PITRM1	ENST00000380994.5_1	chr10#3182955	I	V
PITRM1	ENST00000380994.5_1	chr10#3182961	T	A
AKR1C1	ENST00000380859.1_1	chr10#5011870	R	G
AKR1C1	ENST00000380872.9_3	chr10#5014441	K	E
AKR1C1	ENST00000380872.9_3	chr10#5014442	K	R
AKR1C1	ENST00000380872.9_3	chr10#5014447	K	E
AKR1C1	ENST00000380872.9_3	chr10#5014448	K	R
AKR1C1	ENST00000380872.9_3	chr10#5014453	I	V
AKR1C1	ENST00000380872.9_3	chr10#5014469	Y	C
AKR1C1	ENST00000380872.9_3	chr10#5014471	S	G
AKR1C2	ENST00000380753.8_3	chr10#5037979	S	G
AKR1C2	ENST00000380753.8_3	chr10#5037981	Y	C
AKR1C2	ENST00000380753.8_3	chr10#5037997	I	V
AKR1C2	ENST00000380753.8_3	chr10#5038002	K	R
AKR1C4	ENST00000380448.5_1	chr10#5255012	K	E
AKR1C4	ENST00000380448.5_1	chr10#5255025	Q	R
TASOR2	ENST00000645567.1_3	chr10#5803327	H	R
TASOR2	ENST00000645567.1_3	chr10#5803330	Y	C
TASOR2	ENST00000645567.1_3	chr10#5803333	H	R
TASOR2	ENST00000645567.1_3	chr10#5803336	Q	R
TASOR2	ENST00000645567.1_3	chr10#5803356	T	A
TASOR2	ENST00000645567.1_3	chr10#5803359	K	E
TASOR2	ENST00000645567.1_3	chr10#5803360	K	R
FBH1	ENST00000397269.7_2	chr10#5966716	M	V
FBH1	ENST00000397269.7_2	chr10#5966720	E	G
FBH1	ENST00000397269.7_2	chr10#5966726	H	R
FBH1	ENST00000397269.7_2	chr10#5966729	H	R
FBH1	ENST00000397269.7_2	chr10#5966738	Q	R
FBH1	ENST00000397269.7_2	chr10#5966750	E	G
FBH1	ENST00000397269.7_2	chr10#5966758	T	A
PRKCQ	ENST00000263125.9_1	chr10#6539011	S	G
PRKCQ	ENST00000263125.9_1	chr10#6539017	I	V
PRKCQ	ENST00000263125.9_1	chr10#6539029	T	A
PRKCQ	ENST00000263125.9_1	chr10#6539041	I	V
PRKCQ	ENST00000263125.9_1	chr10#6539047	K	E
PRKCQ	ENST00000263125.9_1	chr10#6539061	K	R
PRKCQ	ENST00000263125.9_1	chr10#6539068	I	V
PRKCQ	ENST00000263125.9_1	chr10#6539076	N	S
USP6NL	ENST00000609853.1_1	chr10#11607578	S	G
USP6NL	ENST00000609853.1_1	chr10#11607584	T	A
USP6NL	ENST00000609853.1_1	chr10#11607595	Q	R
USP6NL	ENST00000609853.1_1	chr10#11607608	S	G
USP6NL	ENST00000609853.1_1	chr10#11607619	H	R
SEPHS1	ENST00000327347.10_2	chr10#13364888	K	R
SEPHS1	ENST00000327347.10_2	chr10#13364906	K	R
SEPHS1	ENST00000327347.10_2	chr10#13364924	N	S
SEPHS1	ENST00000327347.10_2	chr10#13364931	I	V
FRMD4A	ENST00000493380.5_1	chr10#14139127	H	R
DCLRE1C	ENST00000378289.8_2	chr10#14941171	M	V
DCLRE1C	ENST00000378289.8_2	chr10#14941176	Q	R
DCLRE1C	ENST00000378289.8_2	chr10#14941182	H	R
DCLRE1C	ENST00000378289.8_2	chr10#14941188	Y	C
DCLRE1C	ENST00000378289.8_2	chr10#14941198	T	A
DCLRE1C	ENST00000378289.8_2	chr10#14941201	I	V
DCLRE1C	ENST00000378289.8_2	chr10#14941207	S	G
DCLRE1C	ENST00000378289.8_2	chr10#14941210	T	A
DCLRE1C	ENST00000378289.8_2	chr10#14941219	S	G
DCLRE1C	ENST00000378289.8_2	chr10#14941236	K	R
DCLRE1C	ENST00000378289.8_2	chr10#14941237	K	E
DCLRE1C	ENST00000378289.8_2	chr10#14941240	I	V
DCLRE1C	ENST00000378289.8_2	chr10#14941249	T	A
DCLRE1C	ENST00000378289.8_2	chr10#14941257	Y	C
DCLRE1C	ENST00000378289.8_2	chr10#14941266	D	G
DCLRE1C	ENST00000378289.8_2	chr10#14941269	H	R
DCLRE1C	ENST00000378289.8_2	chr10#14941272	H	R
DCLRE1C	ENST00000378289.8_2	chr10#14941285	M	V
DCLRE1C	ENST00000378289.8_2	chr10#14941288	R	G
DCLRE1C	ENST00000378289.8_2	chr10#14941297	T	A
DCLRE1C	ENST00000378289.8_2	chr10#14941305	H	R
OLAH	ENST00000378217.3_1	chr10#15098823	E	G
OLAH	ENST00000378217.3_1	chr10#15098835	H	R
OLAH	ENST00000378217.3_1	chr10#15098846	K	E
OLAH	ENST00000378217.3_1	chr10#15098847	K	R
OLAH	ENST00000378217.3_1	chr10#15098858	K	E
OLAH	ENST00000378217.3_1	chr10#15098859	K	R
OLAH	ENST00000378217.3_1	chr10#15098873	S	G
OLAH	ENST00000378217.3_1	chr10#15098877	D	G
OLAH	ENST00000378217.3_1	chr10#15098912	S	G
OLAH	ENST00000378217.3_1	chr10#15098916	H	R
OLAH	ENST00000378217.3_1	chr10#15098921	R	G
OLAH	ENST00000378217.3_1	chr10#15098928	E	G
RPP38	ENST00000378197.5_2	chr10#15146091	K	E
RPP38	ENST00000378197.5_2	chr10#15146092	K	R
RPP38	ENST00000378197.5_2	chr10#15146097	K	E
RPP38	ENST00000378197.5_2	chr10#15146112	N	D
RPP38	ENST00000378197.5_2	chr10#15146113	N	S
RPP38	ENST00000378197.5_2	chr10#15146119	N	S
RPP38	ENST00000378197.5_2	chr10#15146121	K	E
RPP38	ENST00000378197.5_2	chr10#15146122	K	R
RPP38	ENST00000378197.5_2	chr10#15146127	R	G
RPP38	ENST00000378197.5_2	chr10#15146140	K	R
RPP38	ENST00000378197.5_2	chr10#15146142	S	G
RPP38	ENST00000378197.5_2	chr10#15146145	K	E
RPP38	ENST00000378197.5_2	chr10#15146146	K	R
RPP38	ENST00000378197.5_2	chr10#15146148	K	E
RPP38	ENST00000378197.5_2	chr10#15146160	K	E
VIM	ENST00000224237.9_2	chr10#17271710	K	E
VIM	ENST00000224237.9_2	chr10#17271711	K	R
VIM	ENST00000224237.9_2	chr10#17271714	N	S
VIM	ENST00000224237.9_2	chr10#17271732	K	R
VIM	ENST00000224237.9_2	chr10#17271780	K	R
VIM	ENST00000224237.9_2	chr10#17271801	Q	R
VIM	ENST00000224237.9_2	chr10#17271804	N	S
VIM	ENST00000224237.9_2	chr10#17271806	K	E
VIM	ENST00000224237.9_2	chr10#17271807	K	R
VIM	ENST00000224237.9_2	chr10#17271822	E	G
VIM	ENST00000224237.9_2	chr10#17271828	E	G
VIM	ENST00000224237.9_2	chr10#17271837	K	R
VIM	ENST00000224237.9_2	chr10#17271843	Q	R
VIM	ENST00000224237.9_2	chr10#17271848	K	E
VIM	ENST00000224237.9_2	chr10#17271849	K	R
VIM	ENST00000224237.9_2	chr10#17271914	T	A
VIM	ENST00000224237.9_2	chr10#17271917	N	D
VIM	ENST00000224237.9_2	chr10#17271923	K	E
VIM	ENST00000224237.9_2	chr10#17271924	K	R
VIM	ENST00000224237.9_2	chr10#17271951	N	S
HACD1	ENST00000326961.6_1	chr10#17657748	K	R
HACD1	ENST00000326961.6_1	chr10#17657749	K	E
HACD1	ENST00000326961.6_1	chr10#17657754	D	G
HACD1	ENST00000326961.6_1	chr10#17657761	T	A
HACD1	ENST00000326961.6_1	chr10#17657794	R	G
HACD1	ENST00000326961.6_1	chr10#17657796	D	G
HACD1	ENST00000326961.6_1	chr10#17657800	R	G
HACD1	ENST00000326961.6_1	chr10#17657809	I	V
HACD1	ENST00000326961.6_1	chr10#17657817	N	S
HACD1	ENST00000326961.6_1	chr10#17657818	N	D
HACD1	ENST00000326961.6_1	chr10#17657821	I	V
HACD1	ENST00000326961.6_1	chr10#17657841	K	R
HACD1	ENST00000326961.6_1	chr10#17657842	K	E
HACD1	ENST00000326961.6_1	chr10#17657844	Y	C
HACD1	ENST00000326961.6_1	chr10#17657847	D	G
HACD1	ENST00000326961.6_1	chr10#17657854	S	G
HACD1	ENST00000326961.6_1	chr10#17657857	S	G
HACD1	ENST00000326961.6_1	chr10#17657883	K	R
HACD1	ENST00000326961.6_1	chr10#17657889	E	G
HACD1	ENST00000326961.6_1	chr10#17657898	Q	R
HACD1	ENST00000326961.6_1	chr10#17657904	Q	R
HACD1	ENST00000326961.6_1	chr10#17657910	H	R
HACD1	ENST00000326961.6_1	chr10#17657920	I	V
HACD1	ENST00000326961.6_1	chr10#17657929	I	V
HACD1	ENST00000326961.6_1	chr10#17657934	E	G
HACD1	ENST00000326961.6_1	chr10#17657941	R	G
HACD1	ENST00000326961.6_1	chr10#17657953	I	V
HACD1	ENST00000326961.6_1	chr10#17657959	R	G
MLLT10	ENST00000621220.4_1	chr10#21840749	E	G
MLLT10	ENST00000377059.7_1	chr10#22022441	T	A
ABI1	ENST00000346832.10_2	chr10#27128708	H	R
ANKRD26	ENST00000436985.6_1	chr10#27368962	R	G
ANKRD26	ENST00000436985.6_1	chr10#27368964	H	R
ANKRD26	ENST00000436985.6_1	chr10#27368974	S	G
ANKRD26	ENST00000436985.6_1	chr10#27368977	S	G
ANKRD26	ENST00000436985.6_1	chr10#27368985	H	R
ANKRD26	ENST00000436985.6_1	chr10#27369000	Q	R
ANKRD26	ENST00000436985.6_1	chr10#27369034	S	G
ANKRD26	ENST00000436985.6_1	chr10#27369060	Q	R
ANKRD26	ENST00000436985.6_1	chr10#27369079	K	E
ANKRD26	ENST00000436985.6_1	chr10#27369082	T	A
ARHGAP12	ENST00000344936.6_1	chr10#32197497	Q	R
NRP1	ENST00000374822.8_1	chr10#33619708	Q	R
NRP1	ENST00000374822.8_1	chr10#33619733	S	G
NRP1	ENST00000374822.8_1	chr10#33619766	T	A
NRP1	ENST00000374822.8_1	chr10#33619771	Y	C
NRP1	ENST00000374822.8_1	chr10#33619787	I	V
ZNF248	ENST00000357328.8_3	chr10#38120722	K	E
ZNF25	ENST00000302609.8_2	chr10#38241170	K	R
ZNF25	ENST00000302609.8_2	chr10#38241176	Q	R
ZNF25	ENST00000302609.8_2	chr10#38241183	I	V
ZNF25	ENST00000302609.8_2	chr10#38241197	K	R
ZNF25	ENST00000302609.8_2	chr10#38241200	Q	R
ZNF25	ENST00000302609.8_2	chr10#38241212	K	R
ZNF25	ENST00000302609.8_2	chr10#38241224	K	R
ZNF25	ENST00000302609.8_2	chr10#38241449	K	R
ZNF25	ENST00000302609.8_2	chr10#38241464	K	R
ZNF25	ENST00000302609.8_2	chr10#38241468	R	G
ZNF25	ENST00000302609.8_2	chr10#38241476	K	R
ZNF25	ENST00000302609.8_2	chr10#38241485	Y	C
ZNF25	ENST00000302609.8_2	chr10#38241644	K	R
ZNF25	ENST00000302609.8_2	chr10#38241653	Y	C
ZNF25	ENST00000302609.8_2	chr10#38241660	K	E
ZNF25	ENST00000302609.8_2	chr10#38241675	T	A
ZNF25	ENST00000302609.8_2	chr10#38241677	K	R
ZNF25	ENST00000302609.8_2	chr10#38241695	Y	C
ZNF25	ENST00000302609.8_2	chr10#38241716	K	R
LINC00999	ENST00000423687.1	chr10#38717129	M	V
LINC00999	ENST00000423687.1	chr10#38717132	S	G
LINC00999	ENST00000423687.1	chr10#38717136	Q	R
LINC00999	ENST00000423687.1	chr10#38717141	I	V
LINC00999	ENST00000423687.1	chr10#38724058	K	E
LINC00999	ENST00000423687.1	chr10#38724059	K	R
LINC00999	ENST00000423687.1	chr10#38724065	D	G
LINC00999	ENST00000423687.1	chr10#38724089	E	G
LINC00999	ENST00000423687.1	chr10#38724094	S	G
LINC00999	ENST00000423687.1	chr10#38724103	I	V
LINC00999	ENST00000423687.1	chr10#38724113	H	R
LINC00999	ENST00000423687.1	chr10#38724116	Y	C
LINC00999	ENST00000423687.1	chr10#38724118	S	G
LINC00999	ENST00000423687.1	chr10#38724124	K	E
LINC00999	ENST00000423687.1	chr10#38724125	K	R
LINC00999	ENST00000423687.1	chr10#38724139	S	G
LINC00999	ENST00000423687.1	chr10#38724142	N	D
LINC00999	ENST00000423687.1	chr10#38724143	N	S
LINC00999	ENST00000423687.1	chr10#38724148	T	A
LINC00999	ENST00000423687.1	chr10#38724175	T	A
LINC00999	ENST00000423687.1	chr10#38726023	T	A
LINC00999	ENST00000423687.1	chr10#38726045	Y	C
LINC00999	ENST00000423687.1	chr10#38726047	S	G
LINC00999	ENST00000423687.1	chr10#38726053	T	A
LINC00999	ENST00000423687.1	chr10#38726066	H	R
LINC00999	ENST00000423687.1	chr10#38726071	S	G
LINC00999	ENST00000423687.1	chr10#38726078	H	R
LINC00999	ENST00000423687.1	chr10#38726092	S	G
LINC00999	ENST00000423687.1	chr10#38726096	N	S
LINC00999	ENST00000423687.1	chr10#38726128	I	V
LINC00999	ENST00000423687.1	chr10#38726131	T	A
RASSF4	ENST00000340258.10_2	chr10#45465654	K	E
RASSF4	ENST00000340258.10_2	chr10#45465655	K	R
RASSF4	ENST00000340258.10_2	chr10#45465679	H	R
RASSF4	ENST00000340258.10_2	chr10#45465694	D	G
DEPP1	ENST00000298295.3_1	chr10#45472965	S	G
DEPP1	ENST00000298295.3_1	chr10#45472970	Q	R
DEPP1	ENST00000298295.3_1	chr10#45472976	D	G
DEPP1	ENST00000298295.3_1	chr10#45472989	R	G
DEPP1	ENST00000298295.3_1	chr10#45473028	R	G
GPRIN2	ENST00000374314.5_1	chr10#46999805	R	G
NCOA4	ENST00000585056.5_1	chr10#51584838	K	E
NCOA4	ENST00000585056.5_1	chr10#51584839	K	R
NCOA4	ENST00000585056.5_1	chr10#51584848	K	R
NCOA4	ENST00000585056.5_1	chr10#51584857	N	S
NCOA4	ENST00000585056.5_1	chr10#51584871	T	A
NCOA4	ENST00000585056.5_1	chr10#51584886	K	E
AGAP6	ENST00000374056.9_2	chr10#51748531	Q	R
AGAP6	ENST00000374056.9_2	chr10#51748534	Q	R
AGAP6	ENST00000374056.9_2	chr10#51748537	Q	R
AGAP6	ENST00000374056.9_2	chr10#51748584	R	G
PRKG1	ENST00000401604.8_3	chr10#52751139	M	V
PRKG1	ENST00000401604.8_3	chr10#52751166	K	E
PRKG1	ENST00000401604.8_3	chr10#52751167	K	R
PRKG1	ENST00000401604.8_3	chr10#52751169	I	V
PRKG1	ENST00000401604.8_3	chr10#52751182	K	R
PRKG1	ENST00000401604.8_3	chr10#52751196	K	E
PRKG1	ENST00000401604.8_3	chr10#52751206	E	G
PRKG1	ENST00000401604.8_3	chr10#52751209	K	R
PRKG1	ENST00000401604.8_3	chr10#52751224	K	R
PRKG1	ENST00000401604.8_3	chr10#52751235	I	V
PRKG1	ENST00000401604.8_3	chr10#52751248	K	R
PRKG1	ENST00000401604.8_3	chr10#52751260	H	R
PRKG1	ENST00000401604.8_3	chr10#52751344	Q	R
PRKG1	ENST00000401604.8_3	chr10#52751350	Y	C
PRKG1	ENST00000401604.8_3	chr10#52751352	R	G
PRKG1	ENST00000401604.8_3	chr10#52751386	K	R
PRKG1	ENST00000643704.1_1	chr10#53668533	R	G
PRKG1	ENST00000643704.1_1	chr10#53668554	I	V
PRKG1	ENST00000643704.1_1	chr10#53668564	Y	C
PRKG1	ENST00000643704.1_1	chr10#53668569	N	D
PRKG1	ENST00000643704.1_1	chr10#53668570	N	S
PRKG1	ENST00000643704.1_1	chr10#53668576	H	R
PHYHIPL	ENST00000373880.9_2	chr10#61004960	Y	C
PHYHIPL	ENST00000373880.9_2	chr10#61004965	R	G
PHYHIPL	ENST00000373880.9_2	chr10#61004969	Y	C
PHYHIPL	ENST00000373880.9_2	chr10#61004992	K	E
PHYHIPL	ENST00000373880.9_2	chr10#61005001	N	D
PHYHIPL	ENST00000373880.9_2	chr10#61005020	Y	C
FAM13C	ENST00000468840.6_1	chr10#61007379	I	V
FAM13C	ENST00000468840.6_1	chr10#61007382	T	A
FAM13C	ENST00000468840.6_1	chr10#61007429	K	R
FAM13C	ENST00000468840.6_1	chr10#61007436	K	E
FAM13C	ENST00000468840.6_1	chr10#61007437	I	M
FAM13C	ENST00000468840.6_1	chr10#61007444	K	R
FAM13C	ENST00000468840.6_1	chr10#61007447	Y	C
FAM13C	ENST00000468840.6_1	chr10#61007453	Y	C
FAM13C	ENST00000468840.6_1	chr10#61007456	Y	C
FAM13C	ENST00000468840.6_1	chr10#61007487	K	E
FAM13C	ENST00000468840.6_1	chr10#61011336	R	G
FAM13C	ENST00000468840.6_1	chr10#61011342	T	A
FAM13C	ENST00000468840.6_1	chr10#61011347	K	R
FAM13C	ENST00000468840.6_1	chr10#61011356	Q	R
FAM13C	ENST00000468840.6_1	chr10#61011372	R	G
FAM13C	ENST00000468840.6_1	chr10#61011395	K	R
FAM13C	ENST00000468840.6_1	chr10#61011396	K	E
FAM13C	ENST00000468840.6_1	chr10#61012602	K	E
FAM13C	ENST00000468840.6_1	chr10#61012613	K	R
FAM13C	ENST00000468840.6_1	chr10#61012614	K	E
FAM13C	ENST00000468840.6_1	chr10#61012616	E	G
FAM13C	ENST00000468840.6_1	chr10#61012635	R	G
FAM13C	ENST00000468840.6_1	chr10#61012652	N	S
FAM13C	ENST00000468840.6_1	chr10#61012653	N	D
FAM13C	ENST00000468840.6_1	chr10#61012662	T	A
ARID5B	ENST00000279873.12_4	chr10#63810658	K	E
ARID5B	ENST00000279873.12_4	chr10#63810659	K	R
ARID5B	ENST00000279873.12_4	chr10#63810676	K	E
ARID5B	ENST00000279873.12_4	chr10#63810677	K	R
ARID5B	ENST00000279873.12_4	chr10#63810697	R	G
ARID5B	ENST00000279873.12_4	chr10#63810718	K	E
ARID5B	ENST00000279873.12_4	chr10#63810719	K	R
ARID5B	ENST00000279873.12_4	chr10#63810746	K	R
ZNF365	ENST00000410046.8_2	chr10#64136110	Y	C
ZNF365	ENST00000410046.8_2	chr10#64136118	R	G
ZNF365	ENST00000410046.8_2	chr10#64136134	K	R
ZNF365	ENST00000410046.8_2	chr10#64136158	K	R
CTNNA3	ENST00000433211.7_2	chr10#68979490	T	A
HERC4	ENST00000492996.6_1	chr10#69830254	E	G
HERC4	ENST00000492996.6_1	chr10#69830281	Q	R
HERC4	ENST00000492996.6_1	chr10#69830306	T	A
HERC4	ENST00000492996.6_1	chr10#69830324	M	V
HNRNPH3	ENST00000354695.5_1	chr10#70100946	N	D
HNRNPH3	ENST00000354695.5_1	chr10#70100947	N	S
HNRNPH3	ENST00000354695.5_1	chr10#70100954	I	M
HNRNPH3	ENST00000354695.5_1	chr10#70100962	H	R
HNRNPH3	ENST00000354695.5_1	chr10#70100970	I	V
HNRNPH3	ENST00000354695.5_1	chr10#70100980	D	G
HNRNPH3	ENST00000354695.5_1	chr10#70100985	R	G
HNRNPH3	ENST00000354695.5_1	chr10#70100991	T	A
HNRNPH3	ENST00000354695.5_1	chr10#70101004	D	G
RUFY2	ENST00000388768.6_2	chr10#70105789	K	R
RUFY2	ENST00000388768.6_2	chr10#70105790	K	E
RUFY2	ENST00000388768.6_2	chr10#70105811	T	A
RUFY2	ENST00000388768.6_2	chr10#70105819	K	R
RUFY2	ENST00000388768.6_2	chr10#70105825	K	R
TET1	ENST00000373644.5_2	chr10#70405782	K	R
KIF1BP	ENST00000638119.1_1	chr10#70754960	R	G
KIF1BP	ENST00000638119.1_1	chr10#70754964	Q	R
KIF1BP	ENST00000638119.1_1	chr10#70754972	T	A
PCBD1	ENST00000299299.4_2	chr10#72643729	Q	R
PCBD1	ENST00000299299.4_2	chr10#72643752	I	M
PCBD1	ENST00000299299.4_2	chr10#72643754	I	V
PCBD1	ENST00000299299.4_2	chr10#72643780	E	G
PCBD1	ENST00000299299.4_2	chr10#72643790	S	G
ASCC1	ENST00000394915.7_1	chr10#73862611	T	A
ASCC1	ENST00000394915.7_1	chr10#73862650	S	G
ASCC1	ENST00000394915.7_1	chr10#73862670	N	S
ASCC1	ENST00000394915.7_1	chr10#73862671	N	D
ASCC1	ENST00000394915.7_1	chr10#73862676	H	R
ASCC1	ENST00000394915.7_1	chr10#73862686	I	V
ASCC1	ENST00000394915.7_1	chr10#73862691	D	G
ASCC1	ENST00000394915.7_1	chr10#73862694	N	S
ASCC1	ENST00000394915.7_1	chr10#73862695	N	D
ASCC1	ENST00000394915.7_1	chr10#73862697	Y	C
ASCC1	ENST00000394915.7_1	chr10#73862707	R	G
ASCC1	ENST00000394915.7_1	chr10#73862725	S	G
DDIT4	ENST00000307365.4_2	chr10#74034510	E	G
DDIT4	ENST00000307365.4_2	chr10#74034516	E	G
DDIT4	ENST00000307365.4_2	chr10#74034531	N	S
DDIT4	ENST00000307365.4_2	chr10#74034549	Q	R
MCU	ENST00000357157.10_2	chr10#74621455	H	R
MCU	ENST00000357157.10_2	chr10#74621464	Q	R
MCU	ENST00000357157.10_2	chr10#74621476	E	G
MCU	ENST00000357157.10_2	chr10#74621484	T	A
MCU	ENST00000357157.10_2	chr10#74621490	S	G
MCU	ENST00000357157.10_2	chr10#74621494	Y	C
MCU	ENST00000357157.10_2	chr10#74621515	Q	R
MCU	ENST00000357157.10_2	chr10#74621517	S	G
MCU	ENST00000357157.10_2	chr10#74621529	I	V
MCU	ENST00000357157.10_2	chr10#74621531	I	M
NUDT13	ENST00000544879.5_1	chr10#74886493	S	G
NUDT13	ENST00000544879.5_1	chr10#74886503	Y	C
NUDT13	ENST00000544879.5_1	chr10#74886506	Y	C
NUDT13	ENST00000544879.5_1	chr10#74886532	S	G
NUDT13	ENST00000544879.5_1	chr10#74886557	H	R
ECD	ENST00000430082.6_1	chr10#74901146	S	G
ECD	ENST00000430082.6_1	chr10#74901148	N	S
ECD	ENST00000430082.6_1	chr10#74901149	N	D
ECD	ENST00000430082.6_1	chr10#74901170	S	G
MYOZ1	ENST00000359322.4_1	chr10#75397669	S	G
NDST2	ENST00000309979.10_1	chr10#75563690	Q	R
NDST2	ENST00000309979.10_1	chr10#75563699	E	G
NDST2	ENST00000309979.10_1	chr10#75563715	S	G
NDST2	ENST00000309979.10_1	chr10#75563724	S	G
NDST2	ENST00000309979.10_1	chr10#75563730	T	A
NDST2	ENST00000309979.10_1	chr10#75563748	S	G
NDST2	ENST00000309979.10_1	chr10#75563763	I	V
VCL	ENST00000372755.7_1	chr10#75865066	M	V
KCNMA1	ENST00000480683.2_2	chr10#79396251	E	G
KCNMA1	ENST00000638606.1_2	chr10#79397298	S	G
KCNMA1	ENST00000638606.1_2	chr10#79397322	S	G
KCNMA1	ENST00000638606.1_2	chr10#79397325	S	G
KCNMA1	ENST00000638606.1_2	chr10#79397331	R	G
KCNMA1	ENST00000638606.1_2	chr10#79397340	S	G
DLG5	ENST00000372391.7_2	chr10#79595574	E	G
ZCCHC24	ENST00000372336.3_1	chr10#81192477	Y	C
TMEM254	ENST00000613758.4_1	chr10#81841400	Q	R
TMEM254	ENST00000613758.4_1	chr10#81841403	Q	R
TMEM254	ENST00000613758.4_1	chr10#81841433	E	G
TMEM254	ENST00000613758.4_1	chr10#81841435	R	G
TMEM254	ENST00000613758.4_1	chr10#81841438	K	E
TMEM254	ENST00000613758.4_1	chr10#81841439	K	R
TMEM254	ENST00000613758.4_1	chr10#81841442	K	R
TMEM254	ENST00000613758.4_1	chr10#81841444	I	V
ADIRF	ENST00000372013.7_1	chr10#88728302	M	V
ADIRF	ENST00000372013.7_1	chr10#88728308	S	G
ADIRF	ENST00000372013.7_1	chr10#88728311	K	E
ADIRF	ENST00000372013.7_1	chr10#88728312	K	R
ADIRF	ENST00000372013.7_1	chr10#88728321	Q	R
ADIRF	ENST00000372013.7_1	chr10#88728324	D	G
ADIRF	ENST00000372013.7_1	chr10#88728329	K	E
ADIRF	ENST00000372013.7_1	chr10#88728330	K	R
ADIRF	ENST00000372013.7_1	chr10#88728333	Q	R
ADIRF	ENST00000372013.7_1	chr10#88730242	Q	R
ADIRF	ENST00000372013.7_1	chr10#88730250	K	E
ADIRF	ENST00000372013.7_1	chr10#88730251	K	R
ADIRF	ENST00000372013.7_1	chr10#88730256	T	A
ADIRF	ENST00000372013.7_1	chr10#88730260	Q	R
ADIRF	ENST00000372013.7_1	chr10#88730265	T	A
ADIRF	ENST00000372013.7_1	chr10#88730274	K	E
ADIRF	ENST00000372013.7_1	chr10#88730275	K	R
ADIRF	ENST00000372013.7_1	chr10#88730283	N	D
ADIRF	ENST00000372013.7_1	chr10#88730284	N	S
ADIRF	ENST00000372013.7_1	chr10#88730287	Q	R
ADIRF	ENST00000372013.7_1	chr10#88730298	T	A
ADIRF	ENST00000372013.7_1	chr10#88730317	K	R
ADIRF	ENST00000372013.7_1	chr10#88730319	K	E
ADIRF	ENST00000372013.7_1	chr10#88730320	K	R
ADIRF	ENST00000372013.7_1	chr10#88730335	K	R
RPP30	ENST00000413330.5_1	chr10#92662014	T	A
RPP30	ENST00000413330.5_1	chr10#92662018	Q	R
RPP30	ENST00000413330.5_1	chr10#92662030	Q	R
RPP30	ENST00000413330.5_1	chr10#92662036	H	R
RPP30	ENST00000413330.5_1	chr10#92662038	N	D
RPP30	ENST00000413330.5_1	chr10#92662039	N	S
RPP30	ENST00000413330.5_1	chr10#92662054	Q	R
RPP30	ENST00000413330.5_1	chr10#92662074	K	E
RPP30	ENST00000413330.5_1	chr10#92662075	K	R
RPP30	ENST00000413330.5_1	chr10#92662087	H	R
RPP30	ENST00000413330.5_1	chr10#92662092	S	G
MYOF	ENST00000359263.9_3	chr10#95072943	H	R
SORBS1	ENST00000277982.9_2	chr10#97146754	T	A
SORBS1	ENST00000277982.9_2	chr10#97146765	Q	R
SORBS1	ENST00000277982.9_2	chr10#97146778	T	A
SORBS1	ENST00000277982.9_2	chr10#97146786	N	S
SORBS1	ENST00000277982.9_2	chr10#97146787	N	D
SORBS1	ENST00000277982.9_2	chr10#97146790	S	G
SORBS1	ENST00000277982.9_2	chr10#97146795	D	G
SORBS1	ENST00000277982.9_2	chr10#97146804	K	R
SORBS1	ENST00000277982.9_2	chr10#97146805	K	E
SORBS1	ENST00000277982.9_2	chr10#97146811	S	G
SORBS1	ENST00000277982.9_2	chr10#97146816	H	R
SORBS1	ENST00000277982.9_2	chr10#97146821	I	M
SORBS1	ENST00000277982.9_2	chr10#97146823	I	V
SORBS1	ENST00000277982.9_2	chr10#97146829	T	A
SORBS1	ENST00000277982.9_2	chr10#97146835	S	G
SORBS1	ENST00000277982.9_2	chr10#97146840	E	G
SORBS1	ENST00000277982.9_2	chr10#97146847	R	G
SORBS1	ENST00000277982.9_2	chr10#97146856	M	V
SORBS1	ENST00000277982.9_2	chr10#97146870	K	R
SORBS1	ENST00000277982.9_2	chr10#97146871	K	E
SORBS1	ENST00000277982.9_2	chr10#97146874	T	A
SORBS1	ENST00000277982.9_2	chr10#97146876	E	G
AL355315.1	ENST00000370649.3_1	chr10#99424675	I	V
AVPI1	ENST00000370626.4_2	chr10#99439422	R	G
CNNM1	ENST00000356713.5_2	chr10#101089862	S	G
COX15	ENST00000370483.9_1	chr10#101473179	N	D
COX15	ENST00000370483.9_1	chr10#101473182	R	G
COX15	ENST00000370483.9_1	chr10#101473199	D	G
COX15	ENST00000370483.9_1	chr10#101473209	K	E
COX15	ENST00000370483.9_1	chr10#101473215	T	A
SLF2	ENST00000370269.3_1	chr10#102684025	S	G
PDZD7	ENST00000645349.1_1	chr10#102777372	E	G
PDZD7	ENST00000645349.1_1	chr10#102777384	H	R
PDZD7	ENST00000645349.1_1	chr10#102777405	H	R
PDZD7	ENST00000645349.1_1	chr10#102777408	H	R
PDZD7	ENST00000645349.1_1	chr10#102777421	T	A
PDZD7	ENST00000645349.1_1	chr10#102777424	M	V
PDZD7	ENST00000645349.1_1	chr10#102777433	S	G
PDZD7	ENST00000645349.1_1	chr10#102777435	Q	R
PDZD7	ENST00000645349.1_1	chr10#102777448	T	A
PDZD7	ENST00000645349.1_1	chr10#102777456	D	G
PDZD7	ENST00000645349.1_1	chr10#102777460	S	G
PDZD7	ENST00000645349.1_1	chr10#102777480	D	G
PDZD7	ENST00000645349.1_1	chr10#102777486	H	R
PDZD7	ENST00000645349.1_1	chr10#102777496	I	V
PDZD7	ENST00000645349.1_1	chr10#102777499	T	A
PDZD7	ENST00000645349.1_1	chr10#102777504	N	S
PDZD7	ENST00000645349.1_1	chr10#102777505	N	D
PDZD7	ENST00000645349.1_1	chr10#102777510	E	G
PDZD7	ENST00000645349.1_1	chr10#102777517	R	G
MFSD13A	ENST00000369931.3_2	chr10#104231800	I	V
MFSD13A	ENST00000369931.3_2	chr10#104231821	K	E
MFSD13A	ENST00000369931.3_2	chr10#104231822	K	R
MFSD13A	ENST00000369931.3_2	chr10#104231830	R	G
MFSD13A	ENST00000369931.3_2	chr10#104231840	E	G
MFSD13A	ENST00000369931.3_2	chr10#104231845	R	G
TRIM8	ENST00000643721.1_1	chr10#104404550	Y	C
TRIM8	ENST00000643721.1_1	chr10#104404552	N	D
TRIM8	ENST00000643721.1_1	chr10#104404553	N	S
TRIM8	ENST00000643721.1_1	chr10#104404556	Q	R
TRIM8	ENST00000643721.1_1	chr10#104404559	K	R
TRIM8	ENST00000643721.1_1	chr10#104404573	K	E
TRIM8	ENST00000643721.1_1	chr10#104404574	K	R
TRIM8	ENST00000643721.1_1	chr10#104404577	N	S
TRIM8	ENST00000643721.1_1	chr10#104404582	K	E
TRIM8	ENST00000643721.1_1	chr10#104404583	K	R
TRIM8	ENST00000643721.1_1	chr10#104404588	T	A
TRIM8	ENST00000643721.1_1	chr10#104404594	I	V
TRIM8	ENST00000643721.1_1	chr10#104404601	E	G
TRIM8	ENST00000643721.1_1	chr10#104404604	K	R
TRIM8	ENST00000643721.1_1	chr10#104404609	N	D
TRIM8	ENST00000643721.1_1	chr10#104404610	N	S
TRIM8	ENST00000643721.1_1	chr10#104404625	E	G
TRIM8	ENST00000643721.1_1	chr10#104404646	H	R
RPEL1	ENST00000441178.2_1	chr10#105006060	T	A
SH3PXD2A	ENST00000355946.6_3	chr10#105361850	D	G
SH3PXD2A	ENST00000355946.6_3	chr10#105361889	K	R
SH3PXD2A	ENST00000355946.6_3	chr10#105361890	K	E
ADD3	ENST00000356080.8_1	chr10#111893354	K	R
[truncated: 17,750 more rows]
