# Supplementary material for: A-to-I nonsynonymous RNA editing was significantly enriched in the ubiquitination site and correlated with clinical features and immune response
Source: Sci Rep. 2022 Sep 5;12:15079. doi: 10.1038/s41598-022-18926-x (PMC9445000; doi:10.1038/s41598-022-18926-x)
Supplement: Supplementary file 9 — Supplementary Information 9. [file 41598_2022_18926_MOESM9_ESM.xlsx]

## Sheet: Sheet1
Gene	Ensembl ID	ID (chr#position)	ref AA	mut AA
ZBTB49	ENST00000337872.9_2	chr4#4317652	R	G
S100P	ENST00000296370.4_2	chr4#6695695	I	M
SH3TC1	ENST00000245105.8_2	chr4#8238045	K	R
IGFBP7	ENST00000514062.2_1	chr4#57976234	K	R
CCNI	ENST00000237654.9_2	chr4#77979680	R	G
COQ2	ENST00000311469.9_3	chr4#84185399	K	E
PPM1K	ENST00000295908.11_1	chr4#89189404	I	V
GRIA2	ENST00000393815.6_1	chr4#158257875	Q	R
TMEM192	ENST00000506087.5_2	chr4#166021939	T	A
KLHL2	ENST00000226725.11_3	chr4#166226862	R	G
CLCN3	ENST00000347613.8_1	chr4#170638966	K	R
ATAD3B	ENST00000308647.7_1	chr1#1425783	K	R
RNF207	ENST00000377939.5_2	chr1#6278414	N	S
KIF1B	ENST00000377086.5_2	chr1#10338094	D	G
VPS13D	ENST00000613099.4_2	chr1#12557627	S	G
NBPF1	ENST00000432949.5_2	chr1#16890671	M	V
NBPF1	ENST00000432949.5_2	chr1#16891342	R	G
UBR4	ENST00000375254.8_2	chr1#19419849	N	S
DHDDS	ENST00000374185.7_1	chr1#26774225	I	V
DHDDS	ENST00000427245.6_1	chr1#26774864	H	R
DHDDS	ENST00000427245.6_1	chr1#26774866	I	V
GPN2	ENST00000374133.3_1	chr1#27210721	R	G
SYTL1	ENST00000543823.1_3	chr1#27679797	Q	R
ZMYM1	ENST00000650449.1_2	chr1#35578972	E	G
CLSPN	ENST00000373220.7_1	chr1#36216888	E	G
SH3D21	ENST00000505871.6_2	chr1#36773146	K	R
SF3A3	ENST00000373019.5_2	chr1#38435349	E	G
RNF220	ENST00000361799.7_2	chr1#45091993	K	E
GPBP1L1	ENST00000355105.8_2	chr1#46120249	K	R
MROH7	ENST00000421030.7_3	chr1#55144466	K	R
PATJ	ENST00000613764.4_1	chr1#62628525	R	G
PATJ	ENST00000613764.4_1	chr1#62628529	K	R
PATJ	ENST00000613764.4_1	chr1#62628606	Q	R
TTLL7	ENST00000260505.13_2	chr1#84403660	K	E
GSTM5	ENST00000369812.6_2	chr1#110256304	K	R
GSTM5	ENST00000369812.6_2	chr1#110256306	I	V
MOV10	ENST00000369645.5_1	chr1#113242909	Q	R
MINDY1	ENST00000361738.10_2	chr1#150975108	K	E
TRIM46	ENST00000334634.9_3	chr1#155149498	T	A
COPA	ENST00000649787.1_1	chr1#160302244	I	V
NCSTN	ENST00000294785.10_2	chr1#160327023	I	V
AL591806.3	ENST00000289779.7_1	chr1#160992579	N	D
IVNS1ABP	ENST00000367498.8_2	chr1#185269202	K	R
HMCN1	ENST00000271588.9_2	chr1#186050353	K	E
CFH	ENST00000367429.8_1	chr1#196706769	S	G
ZBED6	ENST00000550078.2_3	chr1#203769280	E	G
SOX13	ENST00000367204.6_2	chr1#204082228	Q	R
SYT14	ENST00000537238.5_4	chr1#210334259	K	E
SDE2	ENST00000272091.8_2	chr1#226180134	E	G
RSU1	ENST00000377921.7_1	chr10#16858993	M	V
TIMM23B	ENST00000478381.1	chr10#51371565	N	D
TIMM23B	ENST00000478381.1	chr10#51381836	R	G
KCNMA1	ENST00000639489.1_2	chr10#79397298	S	G
DLG5	ENST00000372391.7_2	chr10#79595574	E	G
KIF20B	ENST00000371728.7_1	chr10#91497912	K	R
SORBS1	ENST00000277982.9_2	chr10#97146787	N	D
SORBS1	ENST00000277982.9_2	chr10#97146811	S	G
SORBS1	ENST00000277982.9_2	chr10#97146816	H	R
SORBS1	ENST00000277982.9_2	chr10#97146871	K	E
AVPI1	ENST00000370626.4_2	chr10#99439422	R	G
DNHD1	ENST00000527990.6_1	chr11#6559867	K	R
RIC3	ENST00000309737.11_2	chr11#8158982	K	R
GALNT18	ENST00000227756.5_2	chr11#11292815	K	R
USP47	ENST00000527733.5_2	chr11#11952277	K	E
ELP4	ENST00000395934.2_2	chr11#31703369	Q	R
ELP4	ENST00000395934.2_2	chr11#31703389	S	G
ELP4	ENST00000395934.2_2	chr11#31703392	N	D
ELP4	ENST00000395934.2_2	chr11#31703393	N	S
ELP4	ENST00000395934.2_2	chr11#31703446	T	A
ELP4	ENST00000395934.2_2	chr11#31703563	T	A
CD6	ENST00000352009.9_1	chr11#60775067	S	G
GANAB	ENST00000648273.1_2	chr11#62397341	Q	R
BSCL2	ENST00000278893.11_1	chr11#62458275	K	R
SLC22A8	ENST00000545207.5_2	chr11#62761336	R	G
ZFPL1	ENST00000525509.1_1	chr11#64852183	K	E
SLC25A45	ENST00000527174.5_1	chr11#65144075	M	V
ARRB1	ENST00000420843.7_3	chr11#74977215	N	D
ARRB1	ENST00000420843.7_3	chr11#74977223	Q	R
ARRB1	ENST00000420843.7_3	chr11#74977266	K	E
ARRB1	ENST00000420843.7_3	chr11#74988426	K	E
CEP295	ENST00000531700.5_3	chr11#93460474	S	G
CEP295	ENST00000531700.5_3	chr11#93460523	Q	R
PDZD3	ENST00000322712.4_1	chr11#119058070	E	G
ESAM	ENST00000278927.10_2	chr11#124626487	Q	R
ZBTB44	ENST00000530205.5_1	chr11#130109719	D	G
KCNA1	ENST00000382545.5_4	chr12#5021742	I	V
CLEC4C	ENST00000540085.5_1	chr12#7894107	S	G
C3AR1	ENST00000307637.4_1	chr12#8212760	T	A
AC018630.2	ENST00000536668.2_2	chr12#11187402	T	A
AC018630.2	ENST00000536668.2_2	chr12#11187404	Q	R
ATF7IP	ENST00000540793.5_1	chr12#14587298	N	S
MED21	ENST00000282892.4_2	chr12#27181356	R	G
CSAD	ENST00000267085.8_2	chr12#53553418	R	G
DGKA	ENST00000551156.5_2	chr12#56346932	E	G
GLI1	ENST00000546141.5_1	chr12#57864624	R	G
MARS	ENST00000262027.10_2	chr12#57906549	E	G
OS9	ENST00000257966.12_1	chr12#58111951	E	G
WASHC4	ENST00000620430.5_2	chr12#105538591	T	A
ACACB	ENST00000338432.11_1	chr12#109665188	R	G
CAMKK2	ENST00000446440.6_2	chr12#121691180	N	D
VPS36	ENST00000611132.4_1	chr13#52991226	K	R
AP4S1	ENST00000334725.8_1	chr14#31552735	R	G
SIPA1L1	ENST00000358550.6_2	chr14#72200433	R	G
DYNC1H1	ENST00000360184.10_3	chr14#102516132	S	G
IGHV6-1	ENST00000390593.2_1	chr14#106405693	N	S
IGHV6-1	ENST00000390593.2_1	chr14#106405709	S	G
IGHV6-1	ENST00000390593.2_1	chr14#106405729	D	G
IGHV6-1	ENST00000390593.2_1	chr14#106405781	R	G
IGHV6-1	ENST00000390593.2_1	chr14#106405877	K	E
IGHV2-5	ENST00000390597.3_3	chr14#106494259	K	R
IGHV3-15	ENST00000390603.2_2	chr14#106610354	S	G
IGHV3-15	ENST00000390603.2_2	chr14#106610450	T	A
IGHV3-15	ENST00000390603.2_2	chr14#106610452	K	R
IGHV3-15	ENST00000390603.2_2	chr14#106610458	K	R
IGHV3-15	ENST00000390603.2_2	chr14#106610522	N	D
IGHV1-58	ENST00000390628.3_4	chr14#107078523	I	M
IGHV1-69	ENST00000390633.2_1	chr14#107170037	K	R
CCNDBP1	ENST00000300213.9_2	chr15#43483813	K	R
MYO5A	ENST00000613858.4_1	chr15#52664373	H	R
TLE3	ENST00000559048.5_1	chr15#70351034	T	A
MYO9A	ENST00000444904.5_1	chr15#72338403	N	D
HEXA	ENST00000567159.5_2	chr15#72641583	T	A
NEIL1	ENST00000569035.5_1	chr15#75646086	K	R
FAH	ENST00000561421.5_1	chr15#80465406	K	E
IL16	ENST00000394660.6_1	chr15#81571185	E	G
MEX3B	ENST00000329713.5_2	chr15#82336645	Q	R
BTBD1	ENST00000261721.8_1	chr15#83687533	T	A
GNPTG	ENST00000204679.9_2	chr16#1412723	T	A
SPSB3	ENST00000301717.8_1	chr16#1827756	K	R
CIITA	ENST00000618327.4_1	chr16#10989589	D	G
CIITA	ENST00000618327.4_1	chr16#10995933	R	G
CIITA	ENST00000618327.4_1	chr16#11002927	Q	R
SNX29	ENST00000566228.6_2	chr16#12142276	N	D
SNX29	ENST00000566228.6_2	chr16#12145985	S	G
CPPED1	ENST00000381774.9_2	chr16#12798508	K	E
GP2	ENST00000341642.9_1	chr16#20331702	E	G
GP2	ENST00000302555.9_1	chr16#20335369	R	G
XPO6	ENST00000304658.9_1	chr16#28118948	N	D
QPRT	ENST00000449759.2_2	chr16#29708350	T	A
ZNF843	ENST00000564218.5_1	chr16#31446253	H	R
WDR35	ENST00000281405.8_1	chr2#20113354	S	G
SLC4A1AP	ENST00000613058.4_1	chr2#27887128	E	G
LHCGR	ENST00000401907.5_1	chr2#48921375	N	S
LHCGR	ENST00000401907.5_1	chr2#48921385	R	G
WDPCP	ENST00000409199.5_1	chr2#63661034	T	A
VPS54	ENST00000272322.9_2	chr2#64147596	R	G
VPS54	ENST00000272322.9_2	chr2#64147598	E	G
VPS54	ENST00000272322.9_2	chr2#64147703	E	G
VPS54	ENST00000272322.9_2	chr2#64148407	E	G
VPS54	ENST00000272322.9_2	chr2#64199369	I	V
WDR92	ENST00000295121.11_2	chr2#68358535	I	M
TPRKB	ENST00000409716.6_2	chr2#73959749	I	V
TPRKB	ENST00000409716.6_2	chr2#73959797	M	V
DNAH6	ENST00000389394.7_1	chr2#84852183	Y	C
IGKV4-1	ENST00000390243.2_2	chr2#89185466	N	D
IGKV4-1	ENST00000390243.2_2	chr2#89185473	K	R
IGKV4-1	ENST00000390243.2_2	chr2#89185598	T	A
IGKV4-1	ENST00000390243.2_2	chr2#89185613	S	G
IGKV4-1	ENST00000390243.2_2	chr2#89185664	T	A
IGKV1-12	ENST00000480492.1_1	chr2#89339731	N	S
IGKV1-12	ENST00000480492.1_1	chr2#89339732	N	D
IGKV1-12	ENST00000480492.1_1	chr2#89339872	K	R
IGKV1-12	ENST00000480492.1_1	chr2#89339918	S	G
IGKV1-12	ENST00000480492.1_1	chr2#89339921	I	V
IGKV1-39	ENST00000498574.1_1	chr2#89619391	S	G
IGKV1-39	ENST00000498574.1_1	chr2#89619463	T	A
IGKV1-39	ENST00000498574.1_1	chr2#89619504	Q	R
IGKV1-39	ENST00000498574.1_1	chr2#89619535	K	E
IGKV1-39	ENST00000498574.1_1	chr2#89619552	K	R
IGKV1-39	ENST00000498574.1_1	chr2#89619577	S	G
IGKV1-39	ENST00000498574.1_1	chr2#89619580	S	G
PROM2	ENST00000317668.8_1	chr2#95947085	Q	R
MAP4K4	ENST00000456652.5_1	chr2#102486180	T	A
BIN1	ENST00000348750.8_2	chr2#127808046	K	R
LYPD1	ENST00000345008.6_1	chr2#133403646	K	R
LYPD1	ENST00000345008.6_1	chr2#133403724	N	S
CREB1	ENST00000432329.6_2	chr2#208434976	T	A
CREB1	ENST00000432329.6_2	chr2#208434997	T	A
CREB1	ENST00000432329.6_2	chr2#208435003	T	A
CREB1	ENST00000432329.6_2	chr2#208435025	Q	R
CREB1	ENST00000432329.6_2	chr2#208440032	N	S
CREB1	ENST00000432329.6_2	chr2#208440076	T	A
FN1	ENST00000421182.5_1	chr2#216284052	K	E
SLC19A3	ENST00000409287.5_1	chr2#228550879	N	S
ALPP	ENST00000392027.3_2	chr2#233245167	Q	R
ALPP	ENST00000392027.3_2	chr2#233245190	T	A
ALPP	ENST00000392027.3_2	chr2#233245715	Y	C
ALPP	ENST00000392027.3_2	chr2#233245729	S	G
KIF1A	ENST00000648129.1_1	chr2#241700776	E	G
TTLL3	ENST00000426895.9_3	chr3#9876395	K	R
TTLL3	ENST00000426895.9_3	chr3#9876560	K	R
GADL1	ENST00000454381.3_1	chr3#30903098	D	G
RPL14	ENST00000396203.6_2	chr3#40503583	S	G
USP4	ENST00000265560.8_2	chr3#49338115	K	E
USP4	ENST00000416417.5_1	chr3#49349882	K	R
USP4	ENST00000416417.5_1	chr3#49349886	T	A
ITIH3	ENST00000621946.4_1	chr3#52837888	E	G
DNAH12	ENST00000351747.6_1	chr3#57528560	K	R
FLNB	ENST00000429972.6_2	chr3#58141801	Q	R
CADPS	ENST00000283269.13_3	chr3#62423807	E	G
ATXN7	ENST00000295900.10_2	chr3#63967900	K	R
ABI3BP	ENST00000471714.5_1	chr3#100553533	K	R
RETNLB	ENST00000295755.6_1	chr3#108475936	K	E
SEC22A	ENST00000492595.6_3	chr3#122944028	Q	R
SLC12A8	ENST00000393469.8_2	chr3#124837684	I	V
ALDH1L1	ENST00000393434.6_1	chr3#125824596	K	E
HLTF	ENST00000465259.5_2	chr3#148782634	D	G
MLF1	ENST00000491767.6_2	chr3#158317839	S	G
MCF2L2	ENST00000328913.7_1	chr3#183107501	Q	R
CDH12	ENST00000504376.6_1	chr5#21802286	S	G
RPL37	ENST00000509877.5_1	chr5#40832621	H	R
CENPK	ENST00000510354.1_1	chr5#64847015	Q	R
CENPK	ENST00000510354.1_1	chr5#64847030	N	S
CENPK	ENST00000510354.1_1	chr5#64847031	N	D
SLC30A5	ENST00000396591.8_2	chr5#68411930	T	A
ZFYVE16	ENST00000338008.9_1	chr5#79745469	S	G
SLCO4C1	ENST00000310954.7_2	chr5#101592931	T	A
MEGF10	ENST00000503335.7_2	chr5#126758399	D	G
HTR4	ENST00000377888.7_3	chr5#147862821	Q	R
ABLIM3	ENST00000326685.11_2	chr5#148596531	K	E
SLC26A2	ENST00000286298.4_1	chr5#149361011	R	G
GM2A	ENST00000357164.3_1	chr5#150639409	I	V
GM2A	ENST00000357164.3_1	chr5#150639439	M	V
CYFIP2	ENST00000522463.5_1	chr5#156736808	K	E
CREBRF	ENST00000296953.6_2	chr5#172517877	K	R
CREBRF	ENST00000296953.6_2	chr5#172550163	N	D
SIMC1	ENST00000443967.5_1	chr5#175717591	D	G
LMAN2	ENST00000303127.12_2	chr5#176764218	K	E
RUFY1	ENST00000437570.6_2	chr5#179028978	H	R
MRNIP	ENST00000292586.11_3	chr5#179264731	Q	R
KIF13A	ENST00000378843.6_1	chr6#17785774	S	G
ZSCAN31	ENST00000414429.5_1	chr6#28295174	Q	R
EFHC1	ENST00000637089.1_1	chr6#52360419	T	A
EFHC1	ENST00000637089.1_1	chr6#52360438	N	S
KCNQ5	ENST00000402622.6_1	chr6#73843194	Q	R
SNX14	ENST00000369627.6_3	chr6#86243493	E	G
GVQW2	ENST00000641401.1_2	chr6#139071327	S	G
GVQW2	ENST00000641401.1_2	chr6#139071363	I	V
GVQW2	ENST00000641401.1_2	chr6#139071401	N	S
GVQW2	ENST00000641401.1_2	chr6#139085433	Q	R
GVQW2	ENST00000641401.1_2	chr6#139085472	H	R
ERMARD	ENST00000366773.8_3	chr6#170176622	E	G
FAM120B	ENST00000476287.3_1	chr6#170700162	E	G
AC069288.1	ENST00000651235.1_1	chr7#2278515	N	S
AC069288.1	ENST00000651235.1_1	chr7#2278516	N	D
NUPL2	ENST00000258742.5	chr7#23240267	K	R
BBS9	ENST00000242067.10_1	chr7#33427694	K	E
VPS41	ENST00000310301.9_2	chr7#38860861	Q	R
INHBA	ENST00000442711.1_1	chr7#41729544	S	G
AEBP1	ENST00000223357.8_2	chr7#44153619	E	G
IGFBP3	ENST00000381086.9_1	chr7#45954522	K	R
ABCA13	ENST00000435803.6_3	chr7#48315009	T	A
EGFR	ENST00000275493.7_2	chr7#55221794	N	D
LRRD1	ENST00000430130.2_1	chr7#91779976	Y	C
TMEM130	ENST00000345589.4_3	chr7#98452876	N	D
ZKSCAN5	ENST00000394170.6_1	chr7#99123465	I	V
AP4M1	ENST00000359593.8_1	chr7#99704034	Q	R
CASTOR3	ENST00000436886.7_3	chr7#99821683	E	G
FIS1	ENST00000223136.4_1	chr7#100887329	K	R
MKRN1	ENST00000474576.5_2	chr7#140158989	K	E
PTPRN2	ENST00000389416.8_1	chr7#157333469	E	G
CTSB	ENST00000533455.5_1	chr8#11703175	D	G
DNAI1	ENST00000614641.4_1	chr9#34490470	Y	C
AL513478.1	ENST00000377437.2	chr9#43135212	R	G
FRMD3	ENST00000304195.8_2	chr9#85926832	Q	R
FAM120A	ENST00000277165.11_2	chr9#96326736	N	D
ZNF169	ENST00000480716.1_1	chr9#97055760	H	R
ERP44	ENST00000262455.7_2	chr9#102768887	H	R
PALM2-AKAP2	ENST00000302798.7_3	chr9#112900457	E	G
FKBP15	ENST00000238256.8_3	chr9#115932843	N	D
CRB2	ENST00000359999.7_1	chr9#126132620	T	A
CIZ1	ENST00000634901.1_2	chr9#130928516	Q	R
ODF2	ENST00000372791.7_3	chr9#131247053	Q	R
GBGT1	ENST00000644196.1_1	chr9#136035573	H	R
GBGT1	ENST00000644196.1_1	chr9#136035603	N	S
GBGT1	ENST00000644196.1_1	chr9#136035630	Y	C
LCN15	ENST00000316144.6_2	chr9#139656670	K	E
VPS53	ENST00000574029.5_1	chr17#420790	Q	R
VPS53	ENST00000574029.5_1	chr17#420820	H	R
VPS53	ENST00000574029.5_1	chr17#420857	N	D
VPS53	ENST00000574029.5_1	chr17#420862	H	R
SMYD4	ENST00000305513.11_1	chr17#1686410	Y	C
TRPV3	ENST00000301365.8_1	chr17#3458072	I	V
SLC52A1	ENST00000512825.7_2	chr17#4937575	Q	R
DNAH2	ENST00000570791.5_1	chr17#7646751	E	G
DNAH2	ENST00000570791.5_1	chr17#7646916	Q	R
RARA	ENST00000425707.7_1	chr17#38512342	E	G
NKIRAS2	ENST00000316082.4_1	chr17#40175052	T	A
NKIRAS2	ENST00000316082.4_1	chr17#40175151	R	G
BECN1	ENST00000590099.6_2	chr17#40970662	T	A
G6PC3	ENST00000269097.8_1	chr17#42153086	E	G
ASB16	ENST00000293414.5_1	chr17#42254281	T	A
ASB16	ENST00000293414.5_1	chr17#42254417	N	S
ACBD4	ENST00000591859.5_5	chr17#43214815	S	G
LRRC37A	ENST00000496930.5_1	chr17#44407906	E	G
LRRC37A	ENST00000496930.5_1	chr17#44409018	K	E
LRRC37A	ENST00000496930.5_1	chr17#44409255	K	E
LRRC37A2	ENST00000576629.5_1	chr17#44625768	E	G
LRRC37A2	ENST00000576629.5_1	chr17#44626205	K	E
LRRC37A2	ENST00000576629.5_1	chr17#44626654	I	M
LRRC37A2	ENST00000576629.5_1	chr17#44626880	K	E
LRRC37A2	ENST00000576629.5_1	chr17#44627117	K	E
SLC35B1	ENST00000240333.11_3	chr17#47783655	S	G
APOH	ENST00000205948.11_2	chr17#64222153	N	D
SLC39A11	ENST00000579732.5_1	chr17#70834188	S	G
SLC39A11	ENST00000579732.5_1	chr17#70834205	K	R
SLC39A11	ENST00000579732.5_1	chr17#70834206	K	E
CCDC40	ENST00000374877.7_1	chr17#78024008	K	R
CCDC40	ENST00000374877.7_1	chr17#78055439	S	G
CCDC40	ENST00000374877.7_1	chr17#78063957	Q	R
CCDC40	ENST00000374877.7_1	chr17#78063966	H	R
CCDC40	ENST00000374877.7_1	chr17#78063996	H	R
FASN	ENST00000306749.4_2	chr17#80041164	K	E
NARF	ENST00000412079.6_2	chr17#80441088	Q	R
THOC1	ENST00000261600.11_2	chr18#216557	T	A
EMILIN2	ENST00000254528.4_2	chr18#2891758	K	E
CEP192	ENST00000325971.12_2	chr18#13073044	S	G
CEP192	ENST00000325971.12_2	chr18#13087629	R	G
CEP192	ENST00000325971.12_2	chr18#13103540	T	A
ZNF555	ENST00000334241.9_2	chr19#2853052	H	R
TLE2	ENST00000590536.5_3	chr19#3002386	E	G
RAD23A	ENST00000316856.7_1	chr19#13059907	S	G
ADGRE3	ENST00000599900.5_1	chr19#14761918	I	V
USHBP1	ENST00000252597.7_3	chr19#17367435	M	V
IFI30	ENST00000407280.4_2	chr19#18288551	T	A
TMEM230	ENST00000342308.10_2	chr20#5092172	S	G
TMEM230	ENST00000342308.10_2	chr20#5092186	H	R
FO393400.1	ENST00000642484.1_1	chr20#31228410	S	G
FO393400.1	ENST00000642484.1_1	chr20#31228430	N	S
FO393400.1	ENST00000642484.1_1	chr20#31228431	N	D
BLCAP	ENST00000397137.5_2	chr20#36147533	K	R
BLCAP	ENST00000397137.5_2	chr20#36147534	K	E
BLCAP	ENST00000397137.5_2	chr20#36147563	Q	R
BLCAP	ENST00000397137.5_2	chr20#36147572	Y	C
WFDC8	ENST00000357199.8_1	chr20#44184375	N	S
DNTTIP1	ENST00000372622.8_2	chr20#44439543	E	G
CSE1L	ENST00000262982.3_2	chr20#47711321	T	A
CSE1L	ENST00000262982.3_2	chr20#47711355	E	G
ZBP1	ENST00000371173.8_2	chr20#56186884	Q	R
SS18L1	ENST00000370848.8_1	chr20#60737813	S	G
GRIK1	ENST00000389124.6_1	chr21#30953750	Q	R
AP000295.1	ENST00000646150.1_1	chr21#34621070	M	V
C2CD2	ENST00000380486.4_3	chr21#43319401	Q	R
IGLV8-61	ENST00000390283.2_3	chr22#22453558	T	A
IGLV6-57	ENST00000390285.4_2	chr22#22550429	T	A
IGLV6-57	ENST00000390285.4_2	chr22#22550456	S	G
ZNF70	ENST00000341976.5_3	chr22#24087185	Y	C
FOXRED2	ENST00000397223.4_1	chr22#36894051	I	V
FOXRED2	ENST00000397223.4_1	chr22#36900271	N	S
MEI1	ENST00000401548.8_3	chr22#42191769	S	G
MAGEB10	ENST00000614159.1_1	chrX#27839439	K	E
MAGEB10	ENST00000614159.1_1	chrX#27839626	Q	R
UBA1	ENST00000377269.3_1	chrX#47068753	H	R
UBA1	ENST00000377269.3_1	chrX#47068762	Q	R
TRO	ENST00000375041.6_1	chrX#54955567	S	G
SYTL4	ENST00000372989.5_1	chrX#99941705	I	V
TRMT2B	ENST00000372939.5_1	chrX#100278502	H	R
TCEAL1	ENST00000372625.8_2	chrX#102885293	K	R
CXorf56	ENST00000644802.1_1	chrX#118699246	K	E
GRIA3	ENST00000620581.4_3	chrX#122598962	R	G
SMARCA1	ENST00000371121.4_2	chrX#128623009	M	V
SMARCA1	ENST00000371121.4_2	chrX#128645936	I	V
SMARCA1	ENST00000371121.4_2	chrX#128645939	T	A
SMARCA1	ENST00000371121.4_2	chrX#128645941	Q	R
SMARCA1	ENST00000371121.4_2	chrX#128645951	K	E
SMARCA1	ENST00000371121.4_2	chrX#128649720	N	D
GABRA3	ENST00000535043.1_1	chrX#151358319	I	M
SSR4	ENST00000370087.5_2	chrX#153062943	K	E
MPP1	ENST00000369534.8_3	chrX#154007480	Q	R
ZNF431	ENST00000600692.5_1	chr19#21365460	R	G
ZNF431	ENST00000311048.11_2	chr19#21365699	H	R
PROSER3	ENST00000537459.5_3	chr19#36253024	D	G
ZNF790	ENST00000614179.4_1	chr19#37310344	Q	R
ZNF585A	ENST00000392157.2_1	chr19#37643539	Q	R
ZNF585A	ENST00000392157.2_1	chr19#37643635	K	R
ZNF585A	ENST00000392157.2_1	chr19#37643672	T	A
ZNF793	ENST00000627814.3_3	chr19#38028483	E	G
FAM98C	ENST00000343358.11_3	chr19#38895740	E	G
COQ8B	ENST00000243583.10_1	chr19#41211081	S	G
ZNF233	ENST00000391958.6_1	chr19#44777226	D	G
ZNF233	ENST00000391958.6_1	chr19#44778513	D	G
ZNF285	ENST00000544719.6_1	chr19#44891784	N	S
TOMM40	ENST00000426677.7_4	chr19#45406392	K	R
PPP5D1	ENST00000414155.5_3	chr19#47023142	T	A
PPP5D1	ENST00000414155.5_3	chr19#47023190	I	V
PPP5D1	ENST00000414155.5_3	chr19#47030290	K	E
STRN4	ENST00000539396.5_1	chr19#47225529	R	G
NOP53	ENST00000246802.10_2	chr19#48258717	Q	R
MYH14	ENST00000440075.6_1	chr19#50796907	E	G
ZNF600	ENST00000648973.1_1	chr19#53269118	I	V
NLRP4	ENST00000301295.10_1	chr19#56373498	Y	C
ZNF419	ENST00000415379.6_1	chr19#58004569	K	R
ZNF154	ENST00000512439.6_1	chr19#58214147	H	R
ZNF587	ENST00000423137.1_1	chr19#58370160	K	R
ZNF587	ENST00000423137.1_1	chr19#58371258	E	G
ZNF587	ENST00000423137.1_1	chr19#58371359	K	E
ZNF417	ENST00000595559.1_1	chr19#58420162	N	S
ZNF417	ENST00000595559.1_1	chr19#58420303	K	R
ZNF417	ENST00000595559.1_1	chr19#58420430	R	G
ZNF417	ENST00000595559.1_1	chr19#58421266	K	R
FAM160B2	ENST00000289921.8_2	chr8#21960360	E	G
TNFRSF10C	ENST00000356864.3_1	chr8#22969267	E	G
AZIN1	ENST00000347770.8_1	chr8#103841636	S	G
ATAD2	ENST00000287394.10_2	chr8#124359643	Y	C
ZNF623	ENST00000501748.3_1	chr8#144732418	N	D
WDR97	ENST00000323662.8_2	chr8#145164847	E	G
WDR97	ENST00000323662.8_2	chr8#145168611	T	A
C16orf86	ENST00000403458.9_3	chr16#67701254	Q	R
GFOD2	ENST00000268797.12_2	chr16#67709489	M	V
DHDDS	ENST00000427245.6_1	chr1#26774861	H	R
MRPS15	ENST00000373116.6_2	chr1#36921441	N	S
RHOA	ENST00000422781.5_2	chr3#49398382	R	G
RHOA	ENST00000422781.5_2	chr3#49398384	Y	C
RHOA	ENST00000422781.5_2	chr3#49398423	K	R
NOP14	ENST00000502735.5_1	chr4#2940026	N	S
NOP14	ENST00000398071.4_1	chr4#2940031	Q	R
KIF4B	ENST00000435029.5_1	chr5#154394552	N	S
KIF4B	ENST00000435029.5_1	chr5#154396267	K	E
TAF1L	ENST00000242310.4_1	chr9#32635216	Q	R
EEF1AKMT2	ENST00000368836.7_3	chr10#126451032	T	A
TROAP	ENST00000380327.9_3	chr12#49718012	R	G
AC034102.1	ENST00000360299.10_2	chr12#56380842	K	R
CEP290	ENST00000309041.11_2	chr12#88500844	T	A
COG3	ENST00000349995.10_2	chr13#46090371	I	V
UTP14C	ENST00000521776.2_1	chr13#52604264	S	G
UTP14C	ENST00000521776.2_1	chr13#52604880	Q	R
UTP14C	ENST00000521776.2_1	chr13#52604985	Q	R
ACYP2	ENST00000422521.2_1	chr2#54278138	N	D
POTEI	ENST00000451531.6_1	chr2#131221210	I	V
RBM4	ENST00000506523.6_1	chr11#66417227	S	G
EIF2S3B	ENST00000322446.3_2	chr12#10659570	I	V
IGHV4-59	ENST00000390629.3_1	chr14#107083419	K	R
ZNF587B	ENST00000442832.8_1	chr19#58355689	I	M
GSK3B	ENST00000650344.1_1	chr3#119562119	N	S
GSK3B	ENST00000650344.1_1	chr3#119562120	N	D
OLR1	ENST00000309539.8_2	chr12#10324603	K	R
OLR1	ENST00000309539.8_2	chr12#10324625	K	E
OLR1	ENST00000309539.8_2	chr12#10324657	K	R
OLR1	ENST00000309539.8_2	chr12#10324658	K	E
RPS2	ENST00000526522.5_1	chr16#2012169	D	G
RPS2	ENST00000526522.5_1	chr16#2012178	E	G
RPS2	ENST00000526522.5_1	chr16#2012181	Q	R
RPS2	ENST00000526522.5_1	chr16#2012184	Y	C
RPS2	ENST00000530225.5_1	chr16#2012232	T	A
RPS2	ENST00000526522.5_1	chr16#2012251	I	V
RPS2	ENST00000526522.5_1	chr16#2012263	T	A
FRRS1	ENST00000287474.9_2	chr1#100194172	R	G
SLC35A3	ENST00000638338.1_1	chr1#100490303	S	G
KDM5B	ENST00000648056.1_1	chr1#202724559	N	D
SRP9	ENST00000619790.4_1	chr1#225974614	I	M
LGALS8	ENST00000525042.1_1	chr1#236702210	M	V
TANC1	ENST00000263635.8_2	chr2#159922462	K	E
ARMC9	ENST00000349938.8_2	chr2#232087474	I	V
LSG1	ENST00000265245.10_3	chr3#194373832	K	E
MANBA	ENST00000642252.1_1	chr4#103590196	D	G
MAP3K1	ENST00000399503.4_2	chr5#56177872	T	A
SYNE1	ENST00000423061.5_1	chr6#152658142	K	R
ERMARD	ENST00000366773.8_3	chr6#170176648	S	G
MTRNR2L6	ENST00000604952.1_1	chr7#142375066	T	A
SF3B2	ENST00000528302.5_3	chr11#65830884	E	G
ALDH3B2	ENST00000349015.7_1	chr11#67431926	K	E
MED21	ENST00000546323.5_1	chr12#27183121	Q	R
TUBA1A	ENST00000546918.1_1	chr12#49580180	K	R
TUBA1A	ENST00000546918.1_1	chr12#49580195	N	S
NLRC5	ENST00000262510.10_2	chr16#57071114	N	D
MYO1C	ENST00000648651.1_2	chr17#1373518	Q	R
CHD3	ENST00000358181.8_1	chr17#7807151	K	E
NARF	ENST00000457415.7_2	chr17#80445942	E	G
HSD11B1L	ENST00000616276.4_2	chr19#5684080	R	G
PRKCSH	ENST00000592741.5_1	chr19#11552072	E	G
GRWD1	ENST00000253237.9_1	chr19#48950000	D	G
SNX21	ENST00000614929.4_1	chr20#44466922	M	V
SH3BGR	ENST00000380631.5_1	chr21#40883668	E	G
CALM2	ENST00000409563.5_1	chr2#47394641	Q	R
FLNB	ENST00000429972.6_2	chr3#58141791	M	V
TBC1D23	ENST00000344949.9_3	chr3#100021035	E	G
RHOA	ENST00000422781.5_2	chr3#49398463	T	A
ZNF3	ENST00000424697.5_1	chr7#99669416	N	D
ASAH1	ENST00000637561.1_2	chr8#17927327	I	V
SLC36A4	ENST00000529184.5_2	chr11#92895920	H	R
SLC4A8	ENST00000514353.7_1	chr12#51873854	S	G
SLC4A8	ENST00000514353.7_1	chr12#51873905	S	G
SLC4A8	ENST00000514353.7_1	chr12#51873908	R	G
MGRN1	ENST00000588994.5_3	chr16#4718273	D	G
CEACAM5	ENST00000617332.4_1	chr19#42221493	N	D
CEACAM5	ENST00000617332.4_1	chr19#42221494	N	S
ZNF551	ENST00000282296.10_2	chr19#58197863	M	V
ZNF551	ENST00000282296.10_2	chr19#58197942	K	R
ZNF551	ENST00000282296.10_2	chr19#58198308	Y	C
MUC16	ENST00000397910.8_1	chr19#8994190	N	S
MACF1	ENST00000361689.6_1	chr1#39924917	E	G
ZNF669	ENST00000343381.10_1	chr1#247263719	Y	C
MRPL30	ENST00000338148.8_2	chr2#99802676	I	V
SH3TC1	ENST00000245105.8_2	chr4#8230371	S	G
HLA-G	ENST00000360323.10_2	chr6#29796093	S	G
KDM2B	ENST00000538046.6_1	chr12#121986782	K	R
AKAP11	ENST00000025301.4_2	chr13#42887184	N	D
IGHG4	ENST00000641978.1_2	chr14#106091093	Q	R
PRMT7	ENST00000441236.2_1	chr16#68349938	E	G
DHX38	ENST00000268482.8_2	chr16#72134393	E	G
ZNF417	ENST00000595559.1_1	chr19#58420660	Y	C
DEPDC5	ENST00000645560.1_2	chr22#32239738	E	G
GRIK2	ENST00000369137.7_1	chr6#102337689	I	V
GRIK2	ENST00000369137.7_1	chr6#102337702	Y	C
GRIK2	ENST00000369137.7_1	chr6#102372592	Q	R
C1QL1	ENST00000253407.4_2	chr17#43045220	Q	R
C1QL1	ENST00000253407.4_2	chr17#43045230	T	A
FLNA	ENST00000369850.10_4	chrX#153579950	Q	R
UBE2J2	ENST00000400930.8_1	chr1#1200166	Y	C
UBE2J2	ENST00000400930.8_1	chr1#1200176	S	G
UBE2J2	ENST00000400930.8_1	chr1#1200205	K	R
DFFB	ENST00000625756.2_1	chr1#3777028	S	G
NMNAT1	ENST00000403197.5_1	chr1#10041329	Y	C
DHDDS	ENST00000427245.6_1	chr1#26774878	S	G
TCEANC2	ENST00000391366.3_1	chr1#54570376	Q	R
PGM1	ENST00000650546.1_1	chr1#64120740	K	R
MIGA1	ENST00000645756.1_1	chr1#78334095	K	E
MIGA1	ENST00000645756.1_1	chr1#78334096	K	R
SLC35A3	ENST00000638338.1_1	chr1#100490207	T	A
AL591806.3	ENST00000289779.7_1	chr1#160992594	S	G
SLC30A6	ENST00000379343.6_1	chr2#32402581	Q	R
SLC30A6	ENST00000379343.6_1	chr2#32402596	K	R
GEMIN6	ENST00000409566.1_1	chr2#39006512	T	A
PPIL3	ENST00000409361.5_1	chr2#201749994	S	G
AP1S3	ENST00000443700.5_1	chr2#224617585	R	G
EMC3	ENST00000429759.5_1	chr3#10023391	I	V
EMC3	ENST00000429759.5_1	chr3#10023394	I	V
METTL6	ENST00000383789.9_2	chr3#15456407	H	R
XYLB	ENST00000650590.1_1	chr3#38461385	H	R
USP4	ENST00000416417.5_1	chr3#49350014	N	S
RHOA	ENST00000422781.5_2	chr3#49398394	S	G
MON1A	ENST00000417270.1_2	chr3#49961968	R	G
UBA3	ENST00000631029.1_1	chr3#69125604	S	G
AC104472.3	ENST00000643876.1_1	chr3#155560606	Q	R
AC104472.3	ENST00000643876.1_1	chr3#155560675	Y	C
AC104472.3	ENST00000643876.1_1	chr3#155560697	S	G
AC104472.3	ENST00000643876.1_1	chr3#155560733	T	A
AC104472.3	ENST00000643876.1_1	chr3#155560738	Q	R
FAM193A	ENST00000324666.9_3	chr4#2709906	Y	C
FAM193A	ENST00000505311.5_4	chr4#2721724	H	R
FAM193A	ENST00000505311.5_4	chr4#2721756	K	E
FAM193A	ENST00000505311.5_4	chr4#2721757	K	R
EIF4E	ENST00000505992.1_1	chr4#99807648	Q	R
EIF4E	ENST00000505992.1_1	chr4#99807660	N	S
OSTC	ENST00000512478.2_1	chr4#109584445	Y	C
SEC24B	ENST00000504968.6_1	chr4#110370602	S	G
ALDH7A1	ENST00000636879.1_1	chr5#125917797	R	G
ZCCHC10	ENST00000504170.2_1	chr5#132354831	S	G
UBE2D2	ENST00000253815.3_1	chr5#138979159	K	E
TMEM14B	ENST00000467317.5_1	chr6#10759221	S	G
HIVEP1	ENST00000484210.1_1	chr6#12037989	Q	R
HIVEP1	ENST00000484210.1_1	chr6#12038003	S	G
AC069288.1	ENST00000651235.1_1	chr7#2278521	H	R
AC027644.4	ENST00000503687.2_3	chr7#66238752	Q	R
STYXL1	ENST00000451157.1_1	chr7#75628452	T	A
TMEM67	ENST00000409623.7_1	chr8#94772111	Q	R
TMEM67	ENST00000409623.7_1	chr8#94772129	Q	R
ZNF696	ENST00000520333.1_1	chr8#144377564	Y	C
NSMCE4A	ENST00000369017.5_1	chr10#123721611	T	A
TUBGCP2	ENST00000543663.5_2	chr10#135110839	N	S
TUBGCP2	ENST00000543663.5_2	chr10#135110893	N	S
C11orf80	ENST00000360962.9_2	chr11#66523904	S	G
SDHD	ENST00000526592.5_2	chr11#111963815	N	S
NOP2	ENST00000617555.4_1	chr12#6667231	Q	R
MED21	ENST00000546323.5_1	chr12#27183115	E	G
PIGH	ENST00000559581.5_1	chr14#68059074	K	R
VKORC1	ENST00000319788.11_1	chr16#31104147	I	V
C19orf25	ENST00000651077.1_1	chr19#1475513	E	G
IL12RB1	ENST00000322153.11_1	chr19#18182099	R	G
ZNF506	ENST00000587461.5_1	chr19#19897640	I	V
ZNF93	ENST00000592160.5_1	chr19#20042928	K	R
ZNF714	ENST00000596143.1	chr19#21301094	K	E
ZNF91	ENST00000599743.5_1	chr19#23521841	H	R
ZNF83	ENST00000596930.5_1	chr19#53120050	Q	R
ZNF28	ENST00000339844.6_1	chr19#53308492	K	E
ZNF468	ENST00000243639.8_1	chr19#53348471	Q	R
ZNF587B	ENST00000442832.8_1	chr19#58355670	K	R
ZNF587B	ENST00000442832.8_1	chr19#58355687	I	V
ZNF814	ENST00000597342.5_1	chr19#58397294	H	R
C22orf39	ENST00000399568.5_3	chr22#19429196	T	A
UTY	ENST00000329134.9_1	chrY#15435193	K	R
UTY	ENST00000329134.9_1	chrY#15435194	K	E
UTY	ENST00000329134.9_1	chrY#15435242	M	V
IGHV3-23	ENST00000390609.3_3	chr14#106725404	S	G
IGHV3-23	ENST00000390609.3_3	chr14#106725407	S	G
NOP2	ENST00000382421.7_2	chr12#6673330	S	G
NOP2	ENST00000382421.7_2	chr12#6673359	K	R
NOP2	ENST00000382421.7_2	chr12#6673360	K	E
MDM2	ENST00000393416.7_2	chr12#69209414	S	G
TMEM263	ENST00000551489.5_1	chr12#107361067	Y	C
MVK	ENST00000639206.1_1	chr12#110017074	S	G
