# Supplementary material for: A-to-I nonsynonymous RNA editing was significantly enriched in the ubiquitination site and correlated with clinical features and immune response
Source: Sci Rep. 2022 Sep 5;12:15079. doi: 10.1038/s41598-022-18926-x (PMC9445000; doi:10.1038/s41598-022-18926-x)
Supplement: Supplementary file 10 — Supplementary Information 10. [file 41598_2022_18926_MOESM10_ESM.xlsx]

## Sheet: Sheet1
Gene	Ensembl ID	ID (chr#position)	ref AA	mut AA
HES4	ENST00000304952.10_2	chr1#934659	Q	R
ISG15	ENST00000649529.1_2	chr1#949464	K	R
SCNN1D	ENST00000379116.9_2	chr1#1216628	T	A
SCNN1D	ENST00000379116.9_2	chr1#1219383	Q	R
ATAD3B	ENST00000308647.7_1	chr1#1431061	Y	C
NADK	ENST00000378625.5_1	chr1#1690549	Q	R
NADK	ENST00000378625.5_1	chr1#1690639	Q	R
NADK	ENST00000378625.5_1	chr1#1690643	T	A
GNB1	ENST00000610897.4_1	chr1#1718783	K	R
PLCH2	ENST00000449969.5_4	chr1#2434140	K	R
PLCH2	ENST00000419816.6_3	chr1#2435625	Q	R
PLCH2	ENST00000419816.6_3	chr1#2436080	R	G
TNFRSF14	ENST00000355716.4_1	chr1#2493159	H	R
TNFRSF14	ENST00000355716.4_1	chr1#2493224	I	V
TNFRSF14	ENST00000355716.4_1	chr1#2493239	R	G
ESPN	ENST00000636330.1_2	chr1#6485029	Q	R
RERE	ENST00000400908.7_4	chr1#8674712	T	A
C1orf127	ENST00000377004.8_2	chr1#11007820	Q	R
FBXO44	ENST00000376768.5_2	chr1#11718629	R	G
MIIP	ENST00000235332.6_2	chr1#12091858	K	R
UQCRHL	ENST00000483273.2_1	chr1#16134080	E	G
SPEN	ENST00000375759.8_2	chr1#16259274	K	R
SPEN	ENST00000375759.8_2	chr1#16260849	N	S
CLCNKA	ENST00000439316.6_1	chr1#16352684	K	R
FAM131C	ENST00000375662.5_2	chr1#16385050	Q	R
CROCC	ENST00000375541.10_2	chr1#17298033	E	G
EIF4G3	ENST00000400422.6_1	chr1#21219204	R	G
CRYBG2	ENST00000308182.9_2	chr1#26671617	Q	R
GPN2	ENST00000374133.3_1	chr1#27206220	K	R
TENT5B	ENST00000289166.6_2	chr1#27339112	Q	R
THEMIS2	ENST00000373925.5_1	chr1#28211820	R	G
FAM167B	ENST00000373582.4_2	chr1#32713105	K	R
FAM167B	ENST00000373582.4_2	chr1#32713119	K	E
FAM167B	ENST00000373582.4_2	chr1#32713204	K	R
YARS	ENST00000616261.1_1	chr1#33252621	K	R
ZNF362	ENST00000539719.6_2	chr1#33736182	R	G
NCDN	ENST00000373253.7_2	chr1#36031224	Y	C
COL8A2	ENST00000303143.9_4	chr1#36563610	K	E
COL8A2	ENST00000303143.9_4	chr1#36564005	K	R
ST3GAL3	ENST00000262915.8_2	chr1#44290555	K	R
DPH2	ENST00000255108.8_2	chr1#44437509	K	R
DPH2	ENST00000255108.8_2	chr1#44437514	S	G
DPH2	ENST00000255108.8_2	chr1#44437551	K	R
CCDC24	ENST00000372318.8_3	chr1#44458026	Q	R
MAST2	ENST00000361297.7_2	chr1#46501064	S	G
GLIS1	ENST00000312233.4_1	chr1#54060091	Q	R
TMED5	ENST00000479918.5_1	chr1#93620416	K	E
GSTM5	ENST00000256593.8_3	chr1#110256304	K	R
GSTM5	ENST00000256593.8_3	chr1#110256306	I	V
GSTM5	ENST00000256593.8_3	chr1#110256360	R	G
NBPF24	ENST00000369228.5	chr1#147576870	E	G
NBPF24	ENST00000369228.5	chr1#147576874	K	E
HIST2H2AC	ENST00000331380.3_1	chr1#149858879	K	E
ADAMTSL4	ENST00000369039.9_3	chr1#150526320	S	G
MCL1	ENST00000369026.3_3	chr1#150551817	S	G
MCL1	ENST00000369026.3_3	chr1#150551829	S	G
MCL1	ENST00000620947.4_2	chr1#150551934	S	G
SEMA6C	ENST00000368913.7_3	chr1#151105709	T	A
SEMA6C	ENST00000368913.7_3	chr1#151105714	Y	C
C2CD4D	ENST00000454109.1_1	chr1#151811215	H	R
DENND4B	ENST00000361217.9_3	chr1#153906164	K	R
TRIM46	ENST00000392451.6_2	chr1#155154363	S	G
THBS3	ENST00000457183.6_1	chr1#155177600	Q	R
FDPS	ENST00000356657.10_1	chr1#155279696	Y	C
RUSC1	ENST00000368347.8_1	chr1#155294243	Q	R
LMNA	ENST00000368300.9_2	chr1#156108291	S	G
MEF2D	ENST00000464356.6_3	chr1#156449106	N	D
RRNAD1	ENST00000368216.9_5	chr1#156703904	Q	R
RRNAD1	ENST00000368216.9_5	chr1#156703909	R	G
PEAR1	ENST00000292357.7_1	chr1#156879799	K	R
ACKR1	ENST00000368122.4_4	chr1#159175927	K	R
COPA	ENST00000368069.7_1	chr1#160302244	I	V
NCSTN	ENST00000294785.10_2	chr1#160319987	S	G
ARHGAP30	ENST00000368016.7_2	chr1#161017590	Q	R
ARHGAP30	ENST00000368016.7_2	chr1#161017879	R	G
QSOX1	ENST00000367600.5_1	chr1#180159593	N	S
SLC45A3	ENST00000367145.4_2	chr1#205628760	S	G
DISP1	ENST00000284476.7_1	chr1#223164888	I	M
GUK1	ENST00000366718.5_1	chr1#228336129	Y	C
TTC13	ENST00000366662.8_2	chr1#231114383	Q	R
TTC13	ENST00000366662.8_2	chr1#231114404	E	G
AHCTF1	ENST00000648844.1_1	chr1#247006009	K	E
AHCTF1	ENST00000648844.1_1	chr1#247006014	K	R
NLRP3	ENST00000366496.6_2	chr1#247587761	K	R
ZNF672	ENST00000306562.8_2	chr1#249142129	Q	R
PITRM1	ENST00000380994.5_1	chr10#3193470	I	M
FBH1	ENST00000362091.8_2	chr10#5957526	I	M
DEPP1	ENST00000298295.3_1	chr10#45473347	I	M
GPRIN2	ENST00000374314.5_1	chr10#47000172	E	G
GPRIN2	ENST00000374314.5_1	chr10#46999805	R	G
ARHGAP22	ENST00000249601.8_1	chr10#49658500	S	G
ADO	ENST00000373783.2_1	chr10#64565183	K	E
DLG5	ENST00000372391.7_2	chr10#79579668	S	G
FRAT1	ENST00000371021.4_1	chr10#99079841	N	D
FRAT2	ENST00000371019.3_1	chr10#99094241	Q	R
AL355315.1	ENST00000370649.3_1	chr10#99424675	I	V
MARVELD1	ENST00000285605.8_2	chr10#99474139	K	R
CNNM1	ENST00000356713.5_2	chr10#101089862	S	G
CWF19L1	ENST00000354105.10_3	chr10#101993072	Q	R
SEMA4G	ENST00000370250.8_2	chr10#102743269	Y	C
LZTS2	ENST00000370220.1_1	chr10#102763471	S	G
NFKB2	ENST00000369966.8_2	chr10#104159888	I	M
MFSD13A	ENST00000238936.8_3	chr10#104235581	Q	R
CTBP2	ENST00000411419.6_1	chr10#126681878	K	R
JAKMIP3	ENST00000670120.1_1	chr10#133955461	Q	R
EPS8L2	ENST00000530636.5_2	chr11#722104	K	R
GATD1	ENST00000526325.5_1	chr11#774040	Y	C
SLC22A18	ENST00000380574.5_2	chr11#2930514	S	G
TRIM66	ENST00000299550.10_2	chr11#8646496	S	G
TRIM66	ENST00000299550.10_2	chr11#8662382	R	G
PTPN5	ENST00000358540.7_3	chr11#18751244	Q	R
WT1	ENST00000639563.2_2	chr11#32456803	Q	R
DGKZ	ENST00000454345.5_2	chr11#46387841	K	R
DGKZ	ENST00000454345.5_2	chr11#46387901	K	R
DGKZ	ENST00000454345.5_2	chr11#46387970	Q	R
DGKZ	ENST00000454345.5_2	chr11#46388473	R	G
DGKZ	ENST00000454345.5_2	chr11#46388498	K	R
LRP4	ENST00000378623.6_2	chr11#46894969	S	G
CD6	ENST00000452451.6_1	chr11#60775067	S	G
LRRC10B	ENST00000378075.4_2	chr11#61277308	S	G
BEST1	ENST00000652345.1_1	chr11#61724902	Y	C
BEST1	ENST00000652345.1_1	chr11#61724916	I	V
ESRRA	ENST00000405666.5_1	chr11#64074686	Y	C
ESRRA	ENST00000405666.5_1	chr11#64074692	K	R
ESRRA	ENST00000405666.5_1	chr11#64074721	K	E
ESRRA	ENST00000405666.5_1	chr11#64074803	K	R
ESRRA	ENST00000405666.5_1	chr11#64074842	Q	R
ATG2A	ENST00000377264.8_3	chr11#64671094	K	R
NAALADL1	ENST00000340252.8_2	chr11#64812822	E	G
POLA2	ENST00000265465.8_2	chr11#65064672	R	G
LTBP3	ENST00000322147.8_3	chr11#65314966	K	R
EHBP1L1	ENST00000309295.9_2	chr11#65349158	R	G
EHBP1L1	ENST00000309295.9_2	chr11#65351183	R	G
EHBP1L1	ENST00000309295.9_2	chr11#65351199	E	G
EHBP1L1	ENST00000309295.9_2	chr11#65351202	K	R
EHBP1L1	ENST00000309295.9_2	chr11#65351211	E	G
EHBP1L1	ENST00000309295.9_2	chr11#65351216	R	G
SIPA1	ENST00000534313.6_2	chr11#65408591	S	G
RBM14	ENST00000310137.4_1	chr11#66392672	Y	C
CARNS1	ENST00000445895.2_2	chr11#67186314	K	R
PITPNM1	ENST00000436757.6_1	chr11#67262996	S	G
ARAP1	ENST00000393609.7_4	chr11#72415261	K	R
CHRDL2	ENST00000263671.9_2	chr11#74412664	E	G
CHRDL2	ENST00000263671.9_2	chr11#74412683	T	A
GVQW3	ENST00000321844.6_4	chr11#76115000	R	G
GVQW3	ENST00000321844.6_4	chr11#76115021	T	A
GVQW3	ENST00000321844.6_4	chr11#76115033	N	D
GVQW3	ENST00000321844.6_4	chr11#76115039	N	D
GVQW3	ENST00000321844.6_4	chr11#76115040	N	S
GVQW3	ENST00000321844.6_4	chr11#76115045	N	D
GVQW3	ENST00000321844.6_4	chr11#76115058	K	R
PGR	ENST00000263463.9_1	chr11#100999782	K	R
GRIA4	ENST00000530497.1_2	chr11#105804694	R	G
SIK3	ENST00000446921.6_1	chr11#116719989	I	M
PAFAH1B2	ENST00000527958.6_2	chr11#117038207	K	R
ESAM	ENST00000278927.10_2	chr11#124624140	K	R
CCDC15	ENST00000529051.5_1	chr11#124857870	Q	R
NTM	ENST00000374786.5_2	chr11#131781376	M	V
NTM	ENST00000374786.5_2	chr11#131781392	Y	C
NTM	ENST00000374786.5_2	chr11#131781410	K	R
IGSF9B	ENST00000321016.12_2	chr11#133789695	R	G
KCNA1	ENST00000382545.5_4	chr12#5021742	I	V
VWF	ENST00000261405.9_1	chr12#6091148	K	R
IFFO1	ENST00000619571.4_3	chr12#6649723	S	G
ACRBP	ENST00000414226.6_1	chr12#6747474	T	A
USP5	ENST00000389231.9_1	chr12#6965581	K	R
C1RL	ENST00000266542.9_2	chr12#7249163	S	G
DDN	ENST00000421952.3_2	chr12#49391674	S	G
LMBR1L	ENST00000547382.5_1	chr12#49498555	Q	R
ASIC1	ENST00000228468.8_1	chr12#50475379	N	D
ASIC1	ENST00000228468.8_1	chr12#50475380	N	S
ASIC1	ENST00000228468.8_1	chr12#50475392	H	R
ASIC1	ENST00000228468.8_1	chr12#50475416	E	G
ASIC1	ENST00000228468.8_1	chr12#50475424	T	A
KRT6C	ENST00000252250.7_2	chr12#52867254	S	G
STAT2	ENST00000651915.1_1	chr12#56745115	N	S
GLI1	ENST00000546141.5_1	chr12#57864297	R	G
GLI1	ENST00000546141.5_1	chr12#57864567	T	A
GLI1	ENST00000546141.5_1	chr12#57864624	R	G
GLI1	ENST00000546141.5_1	chr12#57864718	Y	C
GLI1	ENST00000546141.5_1	chr12#57864814	N	S
MBD6	ENST00000355673.8_3	chr12#57919313	R	G
SLC26A10	ENST00000320442.9_2	chr12#58019217	R	G
SLC35E3	ENST00000398004.4_2	chr12#69140502	I	M
CPSF6	ENST00000435070.7_3	chr12#69651595	R	G
SRRM4	ENST00000267260.5_2	chr12#119594478	S	G
PXN	ENST00000637617.1_1	chr12#120653451	E	G
ARL6IP4	ENST00000412505.6_1	chr12#123466147	S	G
ARL6IP4	ENST00000412505.6_1	chr12#123466201	S	G
ANKLE2	ENST00000357997.10_2	chr12#133313553	S	G
GOLGA3	ENST00000204726.8_5	chr12#133350749	Q	R
GOLGA3	ENST00000204726.8_5	chr12#133350873	N	D
ZNF891	ENST00000537226.2_2	chr12#133696878	T	A
ZNF891	ENST00000537226.2_2	chr12#133696901	K	R
ZNF891	ENST00000537226.2_2	chr12#133696908	I	V
ZNF891	ENST00000537226.2_2	chr12#133696925	Q	R
ZNF891	ENST00000537226.2_2	chr12#133696950	I	V
ZNF891	ENST00000537226.2_2	chr12#133696980	I	V
ZNF891	ENST00000537226.2_2	chr12#133697033	K	R
ZNF891	ENST00000537226.2_2	chr12#133697034	K	E
ZNF891	ENST00000537226.2_2	chr12#133697042	Y	C
ZNF891	ENST00000537226.2_2	chr12#133697067	R	G
ZNF891	ENST00000537226.2_2	chr12#133697118	S	G
ZNF891	ENST00000537226.2_2	chr12#133697142	T	A
ZNF891	ENST00000537226.2_2	chr12#133697202	S	G
ZNF891	ENST00000537226.2_2	chr12#133697286	N	D
ZNF891	ENST00000537226.2_2	chr12#133697370	N	D
ZNF891	ENST00000537226.2_2	chr12#133697453	K	R
KL	ENST00000380099.4_2	chr13#33591300	Y	C
COG3	ENST00000349995.10_2	chr13#46090366	K	R
COG3	ENST00000349995.10_2	chr13#46090371	I	V
SLAIN1	ENST00000418532.6_4	chr13#78272376	S	G
SPRY2	ENST00000377102.5_1	chr13#80911293	K	R
PCCA	ENST00000376279.7_1	chr13#100915020	S	G
PCCA	ENST00000376279.7_1	chr13#100915044	I	V
PCCA	ENST00000376279.7_1	chr13#100915046	I	M
PCCA	ENST00000376279.7_1	chr13#100915050	K	E
PCCA	ENST00000376279.7_1	chr13#100915051	K	R
PCCA	ENST00000376279.7_1	chr13#100915056	I	V
PCCA	ENST00000376279.7_1	chr13#100915062	N	D
PCCA	ENST00000376279.7_1	chr13#100915063	N	S
PCCA	ENST00000376279.7_1	chr13#100915074	I	V
PCCA	ENST00000376279.7_1	chr13#100915076	I	M
PCCA	ENST00000376279.7_1	chr13#100915080	I	V
ARGLU1	ENST00000400198.8_4	chr13#107220195	S	G
OSGEP	ENST00000206542.9_2	chr14#20920211	I	M
ZNF219	ENST00000360947.8_2	chr14#21560504	K	E
SALL2	ENST00000450879.2_2	chr14#21992438	K	R
JPH4	ENST00000397118.7_1	chr14#24044969	K	R
JPH4	ENST00000397118.7_1	chr14#24044975	K	R
JPH4	ENST00000397118.7_1	chr14#24044981	K	R
ADCY4	ENST00000310677.8_1	chr14#24800558	H	R
NFATC4	ENST00000554050.5_1	chr14#24839407	K	R
NYNRIN	ENST00000382554.4_2	chr14#24884169	K	E
NYNRIN	ENST00000382554.4_2	chr14#24885963	R	G
CBLN3	ENST00000267406.10_1	chr14#24898247	K	R
NOVA1	ENST00000539517.7_2	chr14#26917515	T	A
NOVA1	ENST00000539517.7_2	chr14#26917530	S	G
AKAP6	ENST00000280979.9_4	chr14#33204915	S	G
SLC38A6	ENST00000354886.6_1	chr14#61550317	R	G
SLC38A6	ENST00000354886.6_1	chr14#61550336	N	S
SLC38A6	ENST00000354886.6_1	chr14#61550356	R	G
SLC38A6	ENST00000354886.6_1	chr14#61550407	T	A
SLC38A6	ENST00000354886.6_1	chr14#61550416	T	A
NUMB	ENST00000556772.5_1	chr14#73746097	K	E
TGFB3	ENST00000238682.7_1	chr14#76447019	Y	C
CYP46A1	ENST00000380228.6_1	chr14#100192583	Q	R
CINP	ENST00000216756.11_2	chr14#102814944	R	G
AHNAK2	ENST00000557457.1_2	chr14#105406187	R	G
MAGEL2	ENST00000650528.1_2	chr15#23889640	N	D
MAGEL2	ENST00000650528.1_2	chr15#23889726	K	R
MAGEL2	ENST00000650528.1_2	chr15#23891286	Q	R
MAGEL2	ENST00000650528.1_2	chr15#23891316	Q	R
MAGEL2	ENST00000650528.1_2	chr15#23891721	Q	R
MAGEL2	ENST00000650528.1_2	chr15#23891742	Q	R
CCDC9B	ENST00000559313.5_1	chr15#40627805	S	G
VPS18	ENST00000220509.10_2	chr15#41195286	Y	C
PPIP5K1	ENST00000348806.10_1	chr15#43827332	K	R
DUOXA1	ENST00000267803.8_2	chr15#45412808	Y	C
DUOXA1	ENST00000267803.8_2	chr15#45412826	Y	C
DUOXA1	ENST00000267803.8_2	chr15#45412913	K	R
DUOXA1	ENST00000267803.8_2	chr15#45412914	K	E
DUOXA1	ENST00000267803.8_2	chr15#45412964	N	S
DUOXA1	ENST00000267803.8_2	chr15#45412967	Y	C
DUOXA1	ENST00000267803.8_2	chr15#45412971	N	D
DUT	ENST00000331200.8_3	chr15#48623887	S	G
PDCD7	ENST00000204549.9_5	chr15#65425401	E	G
PDCD7	ENST00000204549.9_5	chr15#65425686	Q	R
PDCD7	ENST00000204549.9_5	chr15#65425932	Q	R
PDCD7	ENST00000204549.9_5	chr15#65425950	Q	R
PDCD7	ENST00000204549.9_5	chr15#65426067	Q	R
ADPGK	ENST00000311669.12_1	chr15#73048687	S	G
ARID3B	ENST00000346246.9_1	chr15#74883623	Y	C
ARID3B	ENST00000346246.9_1	chr15#74883640	T	A
NEIL1	ENST00000569035.5_1	chr15#75646085	K	E
NEIL1	ENST00000569035.5_1	chr15#75646086	K	R
NEIL1	ENST00000569035.5_1	chr15#75646092	Y	C
NEIL1	ENST00000569035.5_1	chr15#75646101	E	G
NEIL1	ENST00000569035.5_1	chr15#75647040	K	R
CSPG4	ENST00000308508.5_2	chr15#75967964	Q	R
CSPG4	ENST00000308508.5_2	chr15#75969353	Q	R
ALPK3	ENST00000258888.5_1	chr15#85400895	S	G
ALPK3	ENST00000258888.5_1	chr15#85405938	K	R
HAPLN3	ENST00000359595.7_3	chr15#89422440	Q	R
WFIKKN1	ENST00000319070.3_2	chr16#683209	N	D
SOX8	ENST00000293894.4_2	chr16#1032143	Q	R
AMDHD2	ENST00000413459.7_1	chr16#2577800	S	G
CLDN9	ENST00000445369.3_2	chr16#3063455	K	R
CLDN9	ENST00000445369.3_2	chr16#3063460	T	A
CLDN9	ENST00000445369.3_2	chr16#3063476	N	S
CLDN9	ENST00000445369.3_2	chr16#3063494	Q	R
CLDN9	ENST00000445369.3_2	chr16#3063533	Q	R
CLDN9	ENST00000445369.3_2	chr16#3063538	T	A
CLDN9	ENST00000445369.3_2	chr16#3063545	Q	R
CLDN9	ENST00000445369.3_2	chr16#3063551	Q	R
CLDN9	ENST00000445369.3_2	chr16#3063557	K	R
CLDN9	ENST00000445369.3_2	chr16#3063563	Y	C
CLDN9	ENST00000445369.3_2	chr16#3063596	Q	R
CLDN9	ENST00000445369.3_2	chr16#3063704	K	R
CLDN9	ENST00000445369.3_2	chr16#3063790	I	V
CLDN9	ENST00000445369.3_2	chr16#3063797	Q	R
CLDN9	ENST00000445369.3_2	chr16#3063806	Y	C
CLDN9	ENST00000445369.3_2	chr16#3063808	N	D
CLDN9	ENST00000445369.3_2	chr16#3063833	K	R
ZNF263	ENST00000573578.1_1	chr16#3335730	K	R
ZNF263	ENST00000219069.6_2	chr16#3336089	S	G
ADCY9	ENST00000294016.8_2	chr16#4016779	K	R
ZNF500	ENST00000219478.10_1	chr16#4802547	S	G
PRM2	ENST00000435245.2_1	chr16#11369700	Q	R
VWA3A	ENST00000389398.10_5	chr16#22134962	Y	C
USP31	ENST00000219689.11_1	chr16#23079791	K	R
IL27	ENST00000356897.1_5	chr16#28511027	K	R
IL27	ENST00000356897.1_5	chr16#28515089	N	S
IL27	ENST00000356897.1_5	chr16#28515090	N	D
SULT1A1	ENST00000314752.11_2	chr16#28619619	K	R
LAT	ENST00000395461.7_2	chr16#28996208	Q	R
TAOK2	ENST00000308893.9_3	chr16#29998066	S	G
TAOK2	ENST00000543033.5_2	chr16#29998811	Q	R
TAOK2	ENST00000543033.5_2	chr16#29999090	Q	R
TAOK2	ENST00000279394.7_2	chr16#30002836	S	G
FAM57B	ENST00000380495.8_1	chr16#30038011	I	M
TBC1D10B	ENST00000409939.8_2	chr16#30369603	T	A
ORAI3	ENST00000318663.5_2	chr16#30965098	K	R
CX3CL1	ENST00000565912.1_1	chr16#57416505	Q	R
ADGRG3	ENST00000450388.7_1	chr16#57717864	K	R
ADGRG3	ENST00000450388.7_1	chr16#57717870	E	G
MMP15	ENST00000219271.4_2	chr16#58079019	Q	R
KIAA0895L	ENST00000290881.11_1	chr16#67213737	K	R
RIPOR1	ENST00000540839.7_3	chr16#67576946	S	G
TANGO6	ENST00000261778.2_2	chr16#69056808	R	G
BCAR1	ENST00000393420.10_2	chr16#75263470	K	R
AC092724.1	ENST00000613075.4_1	chr16#77769355	Q	R
AC092724.1	ENST00000613075.4_1	chr16#77769363	S	G
AC092724.1	ENST00000613075.4_1	chr16#77769366	R	G
AC092724.1	ENST00000613075.4_1	chr16#77769376	H	R
PLCG2	ENST00000564138.6_2	chr16#81916934	I	M
DNAAF1	ENST00000378553.10_2	chr16#84208312	K	R
TAF1C	ENST00000541676.5_3	chr16#84212828	S	G
TAF1C	ENST00000541676.5_3	chr16#84213088	Q	R
FOXF1	ENST00000262426.6_2	chr16#86544621	Q	R
ZFPM1	ENST00000319555.8_2	chr16#88600033	Q	R
SCARF1	ENST00000348987.4_4	chr17#1538357	K	E
SERPINF2	ENST00000324015.7_1	chr17#1655968	N	S
HIC1	ENST00000322941.3_3	chr17#1960858	S	G
HIC1	ENST00000322941.3_3	chr17#1962037	S	G
TAX1BP3	ENST00000225525.4_2	chr17#3567058	Q	R
TAX1BP3	ENST00000225525.4_2	chr17#3567112	E	G
AC118754.1	ENST00000329078.8_3	chr17#4402614	Q	R
MYBBP1A	ENST00000381556.6_1	chr17#4448204	S	G
CTDNEP1	ENST00000318988.10_1	chr17#7149375	N	D
NLGN2	ENST00000575301.5_1	chr17#7311951	N	S
RNF222	ENST00000344001.3_1	chr17#8296124	Q	R
MYO15A	ENST00000647165.2_3	chr17#18054446	Q	R
MYO15A	ENST00000647165.2_3	chr17#18054553	K	E
MYO15A	ENST00000647165.2_3	chr17#18054554	K	R
GRAP	ENST00000284154.9_1	chr17#18927562	Q	R
ARHGAP23	ENST00000622683.5_2	chr17#36666256	K	R
ARHGAP23	ENST00000622683.5_2	chr17#36666265	K	R
MLLT6	ENST00000621332.4_2	chr17#36878960	Q	R
TCAP	ENST00000309889.2_1	chr17#37822151	K	R
PNMT	ENST00000394246.1_1	chr17#37826529	S	G
PNMT	ENST00000394246.1_1	chr17#37826539	K	R
NAGLU	ENST00000225927.7_2	chr17#40692979	Q	R
NAGLU	ENST00000225927.7_2	chr17#40695730	Q	R
NAGLU	ENST00000225927.7_2	chr17#40695955	Y	C
RUNDC1	ENST00000361677.5_2	chr17#41133087	D	G
G6PC3	ENST00000269097.8_1	chr17#42153179	Y	C
HDAC5	ENST00000336057.9_1	chr17#42169635	S	G
GPATCH8	ENST00000591680.6_3	chr17#42475747	Y	C
GPATCH8	ENST00000591680.6_3	chr17#42475813	K	R
C1QL1	ENST00000253407.4_2	chr17#43045041	T	A
C1QL1	ENST00000253407.4_2	chr17#43045220	Q	R
FMNL1	ENST00000587489.5_1	chr17#43319737	K	E
NPEPPS	ENST00000322157.9_3	chr17#45660162	T	A
SNX11	ENST00000582104.5_2	chr17#46198763	R	G
SNF8	ENST00000290330.7_4	chr17#47010631	Y	C
CACNA1G	ENST00000514079.5_1	chr17#48703595	K	R
VEZF1	ENST00000581208.2_3	chr17#56056638	Q	R
VEZF1	ENST00000581208.2_3	chr17#56056641	Q	R
PRR29	ENST00000425164.7_3	chr17#62079168	T	A
NAT9	ENST00000580301.5_4	chr17#72767961	R	G
CASKIN2	ENST00000433559.6_2	chr17#73498270	Q	R
LLGL2	ENST00000375227.8_1	chr17#73560478	Y	C
TRIM65	ENST00000269383.8_2	chr17#73886865	S	G
TRIM65	ENST00000269383.8_2	chr17#73886873	E	G
TRIM65	ENST00000269383.8_2	chr17#73886876	E	G
TRIM65	ENST00000269383.8_2	chr17#73886969	N	S
TRIM65	ENST00000269383.8_2	chr17#73887393	N	D
FBF1	ENST00000636174.1_2	chr17#73916431	Q	R
TNRC6C	ENST00000335749.4_1	chr17#76100783	S	G
TNRC6C	ENST00000335749.4_1	chr17#76100822	S	G
TNRC6C	ENST00000335749.4_1	chr17#76100867	S	G
AFMID	ENST00000409257.9_1	chr17#76201731	Q	R
CBX8	ENST00000269385.9_2	chr17#77768749	I	M
SLC38A10	ENST00000374759.8_2	chr17#79220413	K	R
ASPSCR1	ENST00000306729.11_2	chr17#79973201	K	R
ASPSCR1	ENST00000306729.11_2	chr17#79973213	K	R
HEXD	ENST00000577944.5_3	chr17#80395107	K	R
CYBC1	ENST00000577436.5_1	chr17#80401969	S	G
EMILIN2	ENST00000254528.4_2	chr18#2913194	Y	C
OSBPL1A	ENST00000319481.8_2	chr18#21761146	K	R
ZNF397	ENST00000330501.12_2	chr18#32825499	K	R
ZNF397	ENST00000330501.12_2	chr18#32825525	R	G
ZNF397	ENST00000330501.12_2	chr18#32825580	Q	R
ZNF397	ENST00000330501.12_2	chr18#32825636	S	G
ZNF397	ENST00000330501.12_2	chr18#32825654	I	V
ZNF397	ENST00000330501.12_2	chr18#32825699	S	G
ZNF397	ENST00000330501.12_2	chr18#32825724	Q	R
ZNF397	ENST00000330501.12_2	chr18#32825741	R	G
ZNF397	ENST00000330501.12_2	chr18#32825751	K	R
ZNF397	ENST00000330501.12_2	chr18#32825769	K	R
ZNF397	ENST00000330501.12_2	chr18#32825783	N	D
ZNF397	ENST00000330501.12_2	chr18#32825784	N	S
ZNF397	ENST00000330501.12_2	chr18#32825853	K	R
ZNF397	ENST00000330501.12_2	chr18#32825859	Y	C
ZNF397	ENST00000330501.12_2	chr18#32825867	N	D
ZNF397	ENST00000330501.12_2	chr18#32825868	N	S
ZNF397	ENST00000330501.12_2	chr18#32825900	K	E
ZNF397	ENST00000330501.12_2	chr18#32825943	Y	C
ZNF397	ENST00000330501.12_2	chr18#32825951	N	D
ZNF397	ENST00000330501.12_2	chr18#32825952	N	S
ZNF397	ENST00000330501.12_2	chr18#32826000	Q	R
ZNF397	ENST00000330501.12_2	chr18#32826027	Y	C
ZNF397	ENST00000330501.12_2	chr18#32826035	S	G
ZNF397	ENST00000330501.12_2	chr18#32826068	N	D
ZNF397	ENST00000330501.12_2	chr18#32826074	I	V
ZNF397	ENST00000330501.12_2	chr18#32826077	R	G
ZNF397	ENST00000330501.12_2	chr18#32826084	Q	R
ZNF397	ENST00000330501.12_2	chr18#32826111	Y	C
ZNF397	ENST00000330501.12_2	chr18#32826119	N	D
ZNF397	ENST00000330501.12_2	chr18#32826120	N	S
ZNF397	ENST00000330501.12_2	chr18#32826168	Q	R
ZNF397	ENST00000330501.12_2	chr18#32826195	Y	C
ZNF397	ENST00000330501.12_2	chr18#32826204	N	S
ZNF397	ENST00000330501.12_2	chr18#32826224	R	G
ZNF397	ENST00000330501.12_2	chr18#32826230	R	G
ELP2	ENST00000350494.10_1	chr18#33719511	K	R
ZNF516	ENST00000443185.7_2	chr18#74091389	Q	R
ZNF516	ENST00000443185.7_2	chr18#74091767	K	R
TPGS1	ENST00000359315.6_2	chr19#507775	Q	R
BSG	ENST00000333511.8_2	chr19#578083	K	R
R3HDM4	ENST00000361574.10_3	chr19#900885	E	G
R3HDM4	ENST00000361574.10_3	chr19#900897	Y	C
APC2	ENST00000233607.6_1	chr19#1468347	S	G
TCF3	ENST00000344749.9_2	chr19#1612292	H	R
TCF3	ENST00000262965.11_3	chr19#1615370	H	R
ZNF77	ENST00000314531.5_2	chr19#2934716	T	A
ZNF77	ENST00000314531.5_2	chr19#2939323	Y	C
ZNF77	ENST00000314531.5_2	chr19#2939341	H	R
ZNF77	ENST00000314531.5_2	chr19#2939375	N	D
NFIC	ENST00000443272.3_4	chr19#3453810	Q	R
C19orf71	ENST00000329493.5_1	chr19#3543670	K	R
SEMA6B	ENST00000586582.6_2	chr19#4544073	D	G
TNFAIP8L1	ENST00000327473.9_2	chr19#4651925	K	R
TICAM1	ENST00000248244.5_2	chr19#4816877	S	G
KDM4B	ENST00000536461.5_2	chr19#5151491	Q	R
LONP1	ENST00000360614.7_2	chr19#5708356	Y	C
ZNF358	ENST00000597229.2_2	chr19#7584937	K	R
ZNF358	ENST00000597229.2_2	chr19#7585273	K	R
ZNF358	ENST00000597229.2_2	chr19#7585293	S	G
KANK3	ENST00000593649.5_1	chr19#8399761	Q	R
PRAM1	ENST00000423345.5_2	chr19#8563661	K	R
ADAMTS10	ENST00000597188.6_2	chr19#8670579	Q	R
ICAM1	ENST00000264832.8_2	chr19#10394219	T	A
PDE4A	ENST00000592685.5_1	chr19#10578064	S	G
PRKCSH	ENST00000589838.5_1	chr19#11559941	K	R
DNASE2	ENST00000222219.8_2	chr19#12991952	K	R
GIPC1	ENST00000393033.9_2	chr19#14593605	T	A
GIPC1	ENST00000393033.9_2	chr19#14593607	H	R
ADGRE2	ENST00000594294.5_1	chr19#14865920	K	R
NOTCH3	ENST00000263388.7_2	chr19#15289692	Q	R
WIZ	ENST00000545156.5_2	chr19#15536345	E	G
SLC35E1	ENST00000595753.6_2	chr19#16682853	Y	C
BABAM1	ENST00000598188.6_4	chr19#17382446	K	R
FCHO1	ENST00000252771.11_2	chr19#17895628	Y	C
IFI30	ENST00000407280.4_2	chr19#18288551	T	A
HOMER3	ENST00000594439.5_1	chr19#19042789	Q	R
GRAMD1A	ENST00000411896.6_2	chr19#35504453	K	R
SCN1B	ENST00000415950.4_2	chr19#35524887	Q	R
SCN1B	ENST00000415950.4_2	chr19#35524907	M	V
FXYD5	ENST00000588699.5_4	chr19#35657232	E	G
PSENEN	ENST00000222266.2_1	chr19#36237649	I	M
ZNF607	ENST00000395835.7_1	chr19#38189366	S	G
ACTN4	ENST00000252699.7_2	chr19#39195630	R	G
MAP3K10	ENST00000253055.8_2	chr19#40711069	S	G
PRX	ENST00000291825.11_3	chr19#40904514	S	G
ARHGEF1	ENST00000354532.7_1	chr19#42396139	K	R
ERF	ENST00000440177.6_1	chr19#42752870	K	R
ERF	ENST00000222329.9_2	chr19#42754615	Y	C
ERF	ENST00000222329.9_2	chr19#42754657	Q	R
CIC	ENST00000572681.6_5	chr19#42777143	K	R
CIC	ENST00000160740.7_2	chr19#42797913	K	R
TMEM145	ENST00000301204.8_2	chr19#42820705	K	R
ZNF235	ENST00000291182.9_3	chr19#44793030	I	M
ZNF235	ENST00000291182.9_3	chr19#44803782	N	S
ZNF235	ENST00000291182.9_3	chr19#44803803	Y	C
ZNF235	ENST00000291182.9_3	chr19#44803809	K	R
ZNF235	ENST00000291182.9_3	chr19#44803869	K	R
PPP1R37	ENST00000221462.9_2	chr19#45648956	S	G
PPM1N	ENST00000451287.6_1	chr19#46002121	S	G
PPM1N	ENST00000396735.6_1	chr19#46003937	Q	R
QPCTL	ENST00000012049.10_2	chr19#46198815	R	G
DMPK	ENST00000343373.8_2	chr19#46283317	M	V
PGLYRP1	ENST00000008938.5_2	chr19#46526053	Q	R
PNMA8B	ENST00000599531.1_1	chr19#46996955	S	G
DACT3	ENST00000300875.4_2	chr19#47152737	S	G
DACT3	ENST00000300875.4_2	chr19#47152854	R	G
SLC1A5	ENST00000594991.5_2	chr19#47278981	N	S
LMTK3	ENST00000600059.5_1	chr19#49000776	R	G
LMTK3	ENST00000600059.5_1	chr19#49002488	E	G
LMTK3	ENST00000600059.5_1	chr19#49002878	K	R
PPP1R15A	ENST00000200453.6_3	chr19#49377665	Q	R
SHANK1	ENST00000359082.3_3	chr19#51171123	K	R
SHANK1	ENST00000359082.3_3	chr19#51171268	S	G
SHANK1	ENST00000359082.3_3	chr19#51171301	S	G
VSIG10L	ENST00000335624.4_1	chr19#51837056	R	G
AC018755.2	ENST00000599649.5_1	chr19#52115593	K	R
SIGLEC14	ENST00000360844.6_1	chr19#52146906	I	M
FPR1	ENST00000595042.5_1	chr19#52249199	K	R
CACNG8	ENST00000638874.1_3	chr19#54485556	K	R
CACNG8	ENST00000638874.1_3	chr19#54485579	S	G
NAT14	ENST00000205194.5_2	chr19#55997109	R	G
ZNF865	ENST00000568956.1_1	chr19#56127863	Y	C
ZNF784	ENST00000325351.4_1	chr19#56133673	K	R
EPN1	ENST00000270460.10_3	chr19#56206705	N	D
ZNF787	ENST00000610935.2_2	chr19#56600410	K	R
ZNF582	ENST00000586929.5_1	chr19#56895345	I	V
ZNF582	ENST00000586929.5_1	chr19#56895363	R	G
ZNF582	ENST00000586929.5_1	chr19#56895428	Y	C
ZNF582	ENST00000586929.5_1	chr19#56895443	K	R
ZNF582	ENST00000586929.5_1	chr19#56895509	K	R
ZNF582	ENST00000586929.5_1	chr19#56895582	R	G
ZNF582	ENST00000586929.5_1	chr19#56895629	Q	R
ZNF582	ENST00000586929.5_1	chr19#56895761	K	R
ZNF582	ENST00000586929.5_1	chr19#56895845	K	R
ZNF582	ENST00000586929.5_1	chr19#56895846	K	E
ZNF582	ENST00000586929.5_1	chr19#56895929	K	R
ZNF582	ENST00000586929.5_1	chr19#56895930	K	E
ZNF582	ENST00000586929.5_1	chr19#56895944	K	R
ZNF582	ENST00000586929.5_1	chr19#56896203	N	D
VN1R1	ENST00000321039.4_1	chr19#57967115	Y	C
VN1R1	ENST00000321039.4_1	chr19#57967140	S	G
VN1R1	ENST00000321039.4_1	chr19#57967152	M	V
VN1R1	ENST00000321039.4_1	chr19#57967167	M	V
VN1R1	ENST00000321039.4_1	chr19#57967206	S	G
VN1R1	ENST00000321039.4_1	chr19#57967251	K	E
VN1R1	ENST00000321039.4_1	chr19#57967257	S	G
ZNF772	ENST00000356584.7_1	chr19#57985736	I	V
ZNF551	ENST00000282296.10_2	chr19#58196667	Q	R
ZNF551	ENST00000282296.10_2	chr19#58196709	Y	C
ZNF551	ENST00000282296.10_2	chr19#58197863	M	V
ZNF154	ENST00000512439.6_1	chr19#58213079	Y	C
ZNF154	ENST00000512439.6_1	chr19#58213329	K	E
ZNF154	ENST00000512439.6_1	chr19#58213710	S	G
ZNF154	ENST00000512439.6_1	chr19#58213757	K	R
ZNF154	ENST00000512439.6_1	chr19#58213919	Y	C
ZNF586	ENST00000396154.7_2	chr19#58287971	N	D
ZNF586	ENST00000396154.7_2	chr19#58287972	N	S
ZNF586	ENST00000391702.3_1	chr19#58288027	I	M
ZNF552	ENST00000391701.1_2	chr19#58324674	M	V
ZNF552	ENST00000391701.1_2	chr19#58324706	Y	C
ZNF552	ENST00000391701.1_2	chr19#58324716	R	G
ZNF552	ENST00000391701.1_2	chr19#58324728	S	G
ZNF552	ENST00000391701.1_2	chr19#58324736	N	S
ZNF587	ENST00000419854.1_1	chr19#58370228	K	E
ZNF587	ENST00000419854.1_1	chr19#58370229	K	R
ZNF587	ENST00000419854.1_1	chr19#58370486	R	G
ZNF587	ENST00000419854.1_1	chr19#58370499	Y	C
ZNF587	ENST00000419854.1_1	chr19#58370507	S	G
ZNF587	ENST00000419854.1_1	chr19#58370573	K	E
ZNF587	ENST00000419854.1_1	chr19#58370583	Y	C
ZNF587	ENST00000419854.1_1	chr19#58370619	K	R
ZNF587	ENST00000419854.1_1	chr19#58370630	I	V
ZNF587	ENST00000419854.1_1	chr19#58370696	S	G
ZNF587	ENST00000419854.1_1	chr19#58370735	T	A
ZNF587	ENST00000419854.1_1	chr19#58370751	Y	C
ZNF587	ENST00000419854.1_1	chr19#58370786	K	E
ZNF587	ENST00000419854.1_1	chr19#58370811	Q	R
ZNF587	ENST00000419854.1_1	chr19#58370819	T	A
ZNF587	ENST00000419854.1_1	chr19#58370912	R	G
ZNF587	ENST00000419854.1_1	chr19#58370919	Y	C
ZNF587	ENST00000419854.1_1	chr19#58370922	K	R
ZNF587	ENST00000419854.1_1	chr19#58370996	R	G
ZNF587	ENST00000419854.1_1	chr19#58371003	Y	C
ZNF587	ENST00000419854.1_1	chr19#58371011	K	E
ZNF587	ENST00000419854.1_1	chr19#58371012	K	R
ZNF587	ENST00000419854.1_1	chr19#58371095	R	G
ZNF587	ENST00000419854.1_1	chr19#58371389	K	E
ZNF587	ENST00000419854.1_1	chr19#58371401	I	V
ZNF587	ENST00000419854.1_1	chr19#58371423	Y	C
ZNF814	ENST00000597832.5_1	chr19#58388307	N	S
ZNF814	ENST00000597832.5_1	chr19#58388328	Y	C
ZNF814	ENST00000597832.5_1	chr19#58388350	S	G
UBXN2A	ENST00000309033.5_2	chr2#24222717	R	G
LCLAT1	ENST00000379509.7_1	chr2#30863250	K	R
PKDCC	ENST00000294964.6_2	chr2#42275406	N	D
PKDCC	ENST00000294964.6_2	chr2#42275449	Q	R
OXER1	ENST00000378661.3_1	chr2#42990108	I	M
TTC7A	ENST00000319190.11_3	chr2#47249071	K	R
RTN4	ENST00000357732.8_1	chr2#55277027	D	G
MOGS	ENST00000649075.1_1	chr2#74692158	T	A
TGOLN2	ENST00000444342.2_1	chr2#85554215	K	E
GNLY	ENST00000524600.5_1	chr2#85922069	K	R
INPP4A	ENST00000409851.7_1	chr2#99180049	I	M
RANBP2	ENST00000283195.11_2	chr2#109393599	I	M
ARHGEF4	ENST00000611048.4_1	chr2#131785649	I	V
SCN2A	ENST00000636985.2_3	chr2#166201215	K	E
SCN2A	ENST00000636985.2_3	chr2#166201216	K	R
SCN2A	ENST00000636985.2_3	chr2#166245210	R	G
SCN2A	ENST00000636985.2_3	chr2#166245222	I	V
SCN2A	ENST00000636985.2_3	chr2#166245237	K	E
SCN2A	ENST00000636985.2_3	chr2#166245238	K	R
SCN2A	ENST00000636985.2_3	chr2#166245247	K	R
SCN2A	ENST00000636985.2_3	chr2#166245300	N	D
SCN2A	ENST00000636985.2_3	chr2#166245301	N	S
SCN7A	ENST00000619410.4_1	chr2#167266359	I	M
SP3	ENST00000640958.1_2	chr2#174774771	I	M
UNC80	ENST00000272845.10_3	chr2#210835613	S	G
FN1	ENST00000432072.6_4	chr2#216241338	S	G
GPBAR1	ENST00000521462.1_1	chr2#219128102	T	A
STK36	ENST00000440309.5_1	chr2#219563761	D	G
STK36	ENST00000440309.5_1	chr2#219563809	Y	C
SLC23A3	ENST00000455516.6_4	chr2#220034016	R	G
SLC23A3	ENST00000455516.6_4	chr2#220034091	I	V
PTPRN	ENST00000409251.7_1	chr2#220160988	Y	C
SPEG	ENST00000312358.12_2	chr2#220299916	S	G
SPEG	ENST00000312358.12_2	chr2#220300031	Q	R
SPEG	ENST00000312358.12_2	chr2#220348265	E	G
SPEG	ENST00000312358.12_2	chr2#220348324	S	G
SPEG	ENST00000312358.12_2	chr2#220348433	K	R
SPEG	ENST00000312358.12_2	chr2#220348670	Q	R
SPEG	ENST00000312358.12_2	chr2#220349149	S	G
SPEG	ENST00000312358.12_2	chr2#220349548	R	G
ASIC4	ENST00000347842.7_3	chr2#220402713	N	S
DGKD	ENST00000409813.7_1	chr2#234372826	Q	R
SH3BP4	ENST00000392011.7_2	chr2#235951116	K	R
SH3BP4	ENST00000392011.7_2	chr2#235951233	Q	R
KLHL30	ENST00000409223.2_2	chr2#239054360	Q	R
KLHL30	ENST00000409223.2_2	chr2#239054381	K	R
KLHL30	ENST00000409223.2_2	chr2#239054417	K	R
KLHL30	ENST00000409223.2_2	chr2#239054429	N	S
HES6	ENST00000409002.7_2	chr2#239147559	Q	R
DTYMK	ENST00000305784.7_2	chr2#242617925	Q	R
ADAM33	ENST00000350009.6_1	chr20#3651672	R	G
ADAM33	ENST00000350009.6_1	chr20#3652798	Q	R
ADAM33	ENST00000350009.6_1	chr20#3654107	M	V
MMP24	ENST00000246186.8_2	chr20#33862333	Y	C
RBM12	ENST00000359646.1_1	chr20#34241309	N	D
BLCAP	ENST00000397131.1_2	chr20#36147533	K	R
BLCAP	ENST00000397131.1_2	chr20#36147563	Q	R
BLCAP	ENST00000397131.1_2	chr20#36147572	Y	C
BLCAP	ENST00000397131.1_2	chr20#36147576	M	V
LPIN3	ENST00000632009.1_2	chr20#39987450	N	D
STK4	ENST00000372806.8_2	chr20#43703791	K	E
DBNDD2	ENST00000372710.3_1	chr20#44036952	K	E
DNTTIP1	ENST00000372622.8_2	chr20#44430642	K	R
SPATA25	ENST00000372519.3_1	chr20#44515746	S	G
MMP9	ENST00000372330.3_2	chr20#44641189	K	R
SLC12A5	ENST00000243964.6_2	chr20#44676197	Y	C
CDH22	ENST00000537909.3_2	chr20#44803371	K	R
SLC13A3	ENST00000472148.5_1	chr20#45212244	R	G
SPATA2	ENST00000422556.1_1	chr20#48524951	K	R
ADAMTS1	ENST00000284984.8_2	chr21#28216952	K	E
ADAMTS1	ENST00000284984.8_2	chr21#28216994	S	G
GRIK1	ENST00000399914.5_3	chr21#30953750	Q	R
SON	ENST00000300278.8_1	chr21#34922634	K	R
SON	ENST00000300278.8_1	chr21#34922748	E	G
SON	ENST00000300278.8_1	chr21#34922768	T	A
SON	ENST00000300278.8_1	chr21#34922801	T	A
SON	ENST00000300278.8_1	chr21#34922847	E	G
SON	ENST00000300278.8_1	chr21#34922867	T	A
SON	ENST00000300278.8_1	chr21#34922937	Q	R
SON	ENST00000300278.8_1	chr21#34923153	Q	R
SON	ENST00000300278.8_1	chr21#34923159	E	G
SON	ENST00000300278.8_1	chr21#34923164	T	A
SON	ENST00000300278.8_1	chr21#34923167	M	V
SON	ENST00000300278.8_1	chr21#34923200	T	A
SON	ENST00000300278.8_1	chr21#34923213	E	G
SON	ENST00000300278.8_1	chr21#34923225	Q	R
SON	ENST00000300278.8_1	chr21#34923272	T	A
SON	ENST00000300278.8_1	chr21#34923275	R	G
SON	ENST00000300278.8_1	chr21#34923285	E	G
SON	ENST00000300278.8_1	chr21#34923297	Q	R
SON	ENST00000300278.8_1	chr21#34923308	T	A
SON	ENST00000300278.8_1	chr21#34923321	E	G
SON	ENST00000300278.8_1	chr21#34923369	Q	R
SON	ENST00000300278.8_1	chr21#34924112	S	G
SON	ENST00000300278.8_1	chr21#34924232	S	G
SON	ENST00000300278.8_1	chr21#34924502	R	G
SON	ENST00000300278.8_1	chr21#34924523	R	G
CFAP410	ENST00000397956.7_1	chr21#45750584	Q	R
ZDHHC8	ENST00000320602.11_1	chr22#20131027	Q	R
SCARF2	ENST00000623402.1_1	chr22#20785404	H	R
CRKL	ENST00000354336.8_2	chr22#21304086	T	A
LRRC74B	ENST00000442047.2_1	chr22#21411400	R	G
PATZ1	ENST00000215919.3_1	chr22#31737446	Q	R
CSF2RB	ENST00000262825.9_3	chr22#37333645	S	G
CBX7	ENST00000216133.10_3	chr22#39534657	K	R
TUBGCP6	ENST00000248846.10_3	chr22#50658851	T	A
TUBGCP6	ENST00000248846.10_3	chr22#50659406	R	G
TUBGCP6	ENST00000248846.10_3	chr22#50659682	T	A
TUBGCP6	ENST00000248846.10_3	chr22#50659705	Q	R
TUBGCP6	ENST00000248846.10_3	chr22#50659744	E	G
TUBGCP6	ENST00000248846.10_3	chr22#50659816	K	R
TUBGCP6	ENST00000248846.10_3	chr22#50659949	R	G
TUBGCP6	ENST00000248846.10_3	chr22#50660020	Q	R
SHANK3	ENST00000664402.1_1	chr22#51159626	Q	R
OGG1	ENST00000302036.11_4	chr3#9807674	K	R
TTLL3	ENST00000426895.9_3	chr3#9851931	R	G
ARPC4-TTLL3	ENST00000397256.5_3	chr3#9859354	N	S
TTLL3	ENST00000383827.5_1	chr3#9876497	R	G
TTLL3	ENST00000426895.9_3	chr3#9876560	K	R
CRELD1	ENST00000326434.9_1	chr3#9985712	Y	C
PRRT3	ENST00000412055.6_3	chr3#9989583	Q	R
MYD88	ENST00000650905.1_1	chr3#38182040	S	G
OXSR1	ENST00000311806.8_2	chr3#38294355	I	M
GORASP1	ENST00000479927.5_1	chr3#39139972	T	A
CSRNP1	ENST00000514182.1_1	chr3#39184974	S	G
LIMD1	ENST00000273317.5_2	chr3#45718511	K	R
CCR3	ENST00000357422.2_2	chr3#46307479	K	R
CCRL2	ENST00000400880.3_2	chr3#46449974	K	R
PLXNB1	ENST00000456774.5_1	chr3#48465635	Q	R
TMEM89	ENST00000330862.3_1	chr3#48659045	R	G
WDR6	ENST00000448293.5_3	chr3#49050403	K	R
AMIGO3	ENST00000320431.7_1	chr3#49755917	S	G
HYAL2	ENST00000357750.9_2	chr3#50355693	Y	C
HYAL2	ENST00000357750.9_2	chr3#50357484	Q	R
SMIM4	ENST00000477703.6_2	chr3#52574469	R	G
CACNA1D	ENST00000422281.6_2	chr3#53820892	I	M
CACNA1D	ENST00000422281.6_2	chr3#53820894	Q	R
CACNA1D	ENST00000422281.6_2	chr3#53820900	Y	C
FLNB	ENST00000493452.5_1	chr3#58141791	M	V
FLNB	ENST00000493452.5_1	chr3#58141794	S	G
FLNB	ENST00000493452.5_1	chr3#58141801	Q	R
CADPS	ENST00000613879.4_1	chr3#62423798	Y	C
CADPS	ENST00000613879.4_1	chr3#62423807	E	G
CADPS	ENST00000613879.4_1	chr3#62423810	N	S
CADPS	ENST00000613879.4_1	chr3#62423834	Q	R
CADPS	ENST00000490353.2_1	chr3#62860434	S	G
PROK2	ENST00000295619.4_3	chr3#71823607	R	G
ZNF717	ENST00000478296.5_2	chr3#75786063	Y	C
ZIC1	ENST00000282928.5_2	chr3#147128546	Y	C
ZIC1	ENST00000282928.5_2	chr3#147128563	K	E
ZIC1	ENST00000282928.5_2	chr3#147128564	K	R
ZIC1	ENST00000282928.5_2	chr3#147128735	E	G
ZIC1	ENST00000282928.5_2	chr3#147128741	K	R
ZIC1	ENST00000282928.5_2	chr3#147128770	N	D
ZIC1	ENST00000282928.5_2	chr3#147128797	K	E
ZIC1	ENST00000282928.5_2	chr3#147128798	K	R
SLC49A3	ENST00000503156.5_4	chr4#680069	N	S
FGFRL1	ENST00000504138.5_1	chr4#1019125	Y	C
SH3BP2	ENST00000435136.8_3	chr4#2835556	R	G
WFS1	ENST00000503569.5_3	chr4#6303366	K	R
WFS1	ENST00000503569.5_3	chr4#6303371	S	G
FBXL5	ENST00000341285.7_3	chr4#15640209	R	G
DCAF16	ENST00000382247.6_2	chr4#17805279	I	M
IGFBP7	ENST00000514062.2_1	chr4#57976228	K	R
IGFBP7	ENST00000514062.2_1	chr4#57976234	K	R
IGFBP7	ENST00000514062.2_1	chr4#57976243	K	R
IGFBP7	ENST00000514062.2_1	chr4#57976252	K	R
IGFBP7	ENST00000514062.2_1	chr4#57976312	E	G
CCNI	ENST00000237654.9_2	chr4#77969685	K	R
CCNI	ENST00000237654.9_2	chr4#77977164	K	R
CCNI	ENST00000237654.9_2	chr4#77977177	I	V
CCNI	ENST00000237654.9_2	chr4#77979680	R	G
JADE1	ENST00000511647.5_2	chr4#129782962	K	R
TLR2	ENST00000642580.1_1	chr4#154625629	T	A
TLR2	ENST00000642580.1_1	chr4#154625909	Y	C
GRIA2	ENST00000393815.6_1	chr4#158257875	Q	R
GRIA2	ENST00000393815.6_1	chr4#158257878	Q	R
GRIA2	ENST00000393815.6_1	chr4#158281294	R	G
CBR4	ENST00000306193.8_2	chr4#169911423	I	V
CYP4V2	ENST00000378802.5_2	chr4#187113081	Q	R
NKD2	ENST00000296849.9_1	chr5#1034989	K	R
RICTOR	ENST00000296782.9_2	chr5#38949486	R	G
RICTOR	ENST00000296782.9_2	chr5#38949495	R	G
ZSWIM6	ENST00000252744.6_2	chr5#60768618	S	G
SOWAHA	ENST00000378693.3_1	chr5#132150742	S	G
FAM53C	ENST00000239906.10_2	chr5#137680640	K	R
UBE2D2	ENST00000253815.3_1	chr5#139003039	R	G
HMGXB3	ENST00000613459.4_2	chr5#149403829	K	R
HMGXB3	ENST00000613459.4_2	chr5#149403843	K	E
CYFIP2	ENST00000522463.5_1	chr5#156736808	K	E
CYFIP2	ENST00000522463.5_1	chr5#156736809	K	R
RNF44	ENST00000274811.9_2	chr5#175959446	R	G
BTNL9	ENST00000327705.14_2	chr5#180486645	N	S
TRIM41	ENST00000315073.10_2	chr5#180651043	Q	R
TRIM41	ENST00000315073.10_2	chr5#180651046	E	G
HIVEP1	ENST00000379388.7_2	chr6#12124914	K	R
PPP1R18	ENST00000274853.8_2	chr6#30652657	K	R
GTF2H4	ENST00000376316.5_1	chr6#30877231	K	E
MUCL3	ENST00000636043.1_3	chr6#30917167	E	G
HSPA1L	ENST00000375654.5_2	chr6#31777862	R	G
HSPA1L	ENST00000375654.5_2	chr6#31777933	N	S
HSPA1L	ENST00000375654.5_2	chr6#31777942	Q	R
HSPA1L	ENST00000375654.5_2	chr6#31777954	K	R
HSPA1L	ENST00000375654.5_2	chr6#31777955	K	E
HSPA1L	ENST00000375654.5_2	chr6#31777960	K	R
HSPA1L	ENST00000375654.5_2	chr6#31777978	K	R
HSPA1L	ENST00000375654.5_2	chr6#31778026	K	R
HSPA1L	ENST00000375654.5_2	chr6#31778044	K	R
HSPA1L	ENST00000375654.5_2	chr6#31778062	K	R
HSPA1L	ENST00000375654.5_2	chr6#31778101	N	S
HSPA1L	ENST00000375654.5_2	chr6#31778129	K	E
HSPA1L	ENST00000375654.5_2	chr6#31778167	K	R
HSPA1L	ENST00000375654.5_2	chr6#31778170	Y	C
HSPA1L	ENST00000375654.5_2	chr6#31778173	K	R
HSPA1L	ENST00000375654.5_2	chr6#31778209	K	R
HSPA1L	ENST00000375654.5_2	chr6#31778224	K	R
HSPA1L	ENST00000375654.5_2	chr6#31778225	K	E
HSPA1L	ENST00000375654.5_2	chr6#31778234	T	A
HSPA1L	ENST00000375654.5_2	chr6#31778240	T	A
HSPA1L	ENST00000375654.5_2	chr6#31778245	K	R
HSPA1L	ENST00000375654.5_2	chr6#31778246	K	E
HSPA1L	ENST00000375654.5_2	chr6#31778254	K	R
HSPA1L	ENST00000375654.5_2	chr6#31778266	K	R
HSPA1L	ENST00000375654.5_2	chr6#31778279	T	A
HSPA1L	ENST00000375654.5_2	chr6#31778443	N	S
HSPA1L	ENST00000375654.5_2	chr6#31778710	K	R
HSPA1L	ENST00000375654.5_2	chr6#31779080	T	A
HSPA1L	ENST00000375654.5_2	chr6#31779085	K	R
HSPA1L	ENST00000375654.5_2	chr6#31779086	K	E
HSPA1L	ENST00000375654.5_2	chr6#31779108	I	M
HSPA1L	ENST00000375654.5_2	chr6#31779223	N	S
HSPA1L	ENST00000375654.5_2	chr6#31779224	N	D
HSPA1L	ENST00000375654.5_2	chr6#31779227	I	V
HSPA1L	ENST00000375654.5_2	chr6#31779233	R	G
HSPA1L	ENST00000375654.5_2	chr6#31779241	N	S
HSPA1L	ENST00000375654.5_2	chr6#31779268	K	R
HSPA1L	ENST00000375654.5_2	chr6#31779292	N	S
HSPA1L	ENST00000375654.5_2	chr6#31779293	N	D
HSPA1L	ENST00000375654.5_2	chr6#31779314	I	V
HSPA1L	ENST00000375654.5_2	chr6#31779322	N	S
HSPA1L	ENST00000375654.5_2	chr6#31779326	T	A
HSPA1L	ENST00000375654.5_2	chr6#31779334	H	R
HSPA1L	ENST00000375654.5_2	chr6#31779361	K	R
HSPA1L	ENST00000375654.5_2	chr6#31779367	K	R
HSPA1L	ENST00000375654.5_2	chr6#31779400	Y	C
HSPA1L	ENST00000375654.5_2	chr6#31779409	K	R
HSPA1L	ENST00000375654.5_2	chr6#31779439	K	R
HSPA1L	ENST00000375654.5_2	chr6#31779445	K	R
HSPA1L	ENST00000375654.5_2	chr6#31779481	K	R
TNXB	ENST00000611016.2_1	chr6#32020581	Q	R
NOTCH4	ENST00000375023.3_2	chr6#32170081	K	R
NOTCH4	ENST00000375023.3_2	chr6#32188648	I	M
SYNGAP1	ENST00000628646.2_3	chr6#33402987	S	G
LEMD2	ENST00000293760.10_2	chr6#33756242	S	G
GRM4	ENST00000538487.6_1	chr6#34100888	K	R
GRM4	ENST00000538487.6_1	chr6#34100903	Q	R
GRM4	ENST00000538487.6_1	chr6#34100913	T	A
UNC5CL	ENST00000244565.8_2	chr6#41000739	Q	R
FOXP4	ENST00000409208.5_2	chr6#41552538	Q	R
TRERF1	ENST00000541110.5_3	chr6#42224509	E	G
PTCRA	ENST00000616441.2_1	chr6#42893346	R	G
TTBK1	ENST00000304139.6_3	chr6#43230661	Q	R
TMEM63B	ENST00000323267.11_2	chr6#44120349	Q	R
COL9A1	ENST00000320755.12_2	chr6#70942409	R	G
GRIK2	ENST00000421544.6_2	chr6#102337689	I	V
GRIK2	ENST00000421544.6_2	chr6#102337702	Y	C
GRIK2	ENST00000421544.6_2	chr6#102372585	M	V
GRIK2	ENST00000421544.6_2	chr6#102372589	Q	R
MICAL1	ENST00000630715.2_3	chr6#109767927	E	G
MICAL1	ENST00000630715.2_3	chr6#109767954	H	R
VNN2	ENST00000525270.5_1	chr6#133072396	K	R
PLAGL1	ENST00000367571.3_1	chr6#144263010	S	G
SASH1	ENST00000367467.8_2	chr6#148854935	K	R
SYNJ2	ENST00000640338.1_1	chr6#158403007	K	R
PDCD2	ENST00000453163.6_1	chr6#170892733	K	R
MICALL2	ENST00000297508.8_2	chr7#1476474	Q	R
ZNF316	ENST00000382252.6_2	chr7#6692315	H	R
ZNF316	ENST00000382252.6_2	chr7#6692366	K	R
ZNF316	ENST00000382252.6_2	chr7#6692387	H	R
ZNF316	ENST00000382252.6_2	chr7#6693857	H	R
HOXA10	ENST00000613671.1_1	chr7#27213082	Q	R
CDK13	ENST00000340829.10_2	chr7#39990299	K	R
CDK13	ENST00000340829.10_2	chr7#39990302	K	R
CDK13	ENST00000340829.10_2	chr7#39990344	Q	R
CDK13	ENST00000340829.10_2	chr7#39990527	K	R
CDK13	ENST00000340829.10_2	chr7#39990548	Q	R
CDK13	ENST00000340829.10_2	chr7#39990578	Q	R
CDK13	ENST00000340829.10_2	chr7#39990590	K	R
CDK13	ENST00000340829.10_2	chr7#39990623	Q	R
CDK13	ENST00000340829.10_2	chr7#39991045	S	G
HECW1	ENST00000395891.7_2	chr7#43484849	Y	C
AEBP1	ENST00000223357.8_2	chr7#44152251	Y	C
CCM2	ENST00000475551.5_1	chr7#45113993	K	R
NACAD	ENST00000490531.3_2	chr7#45125306	Q	R
RHBDD2	ENST00000006777.11_2	chr7#75508461	T	A
RSBN1L	ENST00000334955.13_2	chr7#77325935	K	R
RBM48	ENST00000265732.10_3	chr7#92166240	R	G
ASNS	ENST00000394308.8_2	chr7#97498390	R	G
ASNS	ENST00000394308.8_2	chr7#97498401	K	R
ASNS	ENST00000394308.8_2	chr7#97498405	M	V
ASNS	ENST00000394308.8_2	chr7#97498419	Q	R
ASNS	ENST00000394308.8_2	chr7#97498441	S	G
ZNF394	ENST00000337673.7_2	chr7#99091286	I	V
ZNF394	ENST00000337673.7_2	chr7#99091298	K	E
ZNF394	ENST00000337673.7_2	chr7#99091315	Q	R
ZNF394	ENST00000337673.7_2	chr7#99091318	N	S
ZNF394	ENST00000337673.7_2	chr7#99091319	N	D
ZNF3	ENST00000424697.5_1	chr7#99673220	K	R
FBXO24	ENST00000468962.5_3	chr7#100197736	K	R
ORC5	ENST00000297431.9_2	chr7#103807291	K	E
CCDC71L	ENST00000315965.6_4	chr7#106301083	Q	R
CBLL1	ENST00000222597.6_1	chr7#107399063	R	G
MGAM	ENST00000475668.6_1	chr7#141730267	N	D
TRPV6	ENST00000638686.1_3	chr7#142583209	K	R
REPIN1	ENST00000482680.1_1	chr7#150066940	Q	R
PTPRN2	ENST00000389418.9_2	chr7#157929361	R	G
ESYT2	ENST00000613624.1_1	chr7#158534364	Q	R
XKR6	ENST00000416569.2_2	chr8#10755755	R	G
SORBS3	ENST00000240123.11_2	chr8#22429875	R	G
PDLIM2	ENST00000397761.6_3	chr8#22449087	S	G
ADGRA2	ENST00000315215.11_1	chr8#37699260	K	R
ADGRA2	ENST00000315215.11_1	chr8#37699517	S	G
TRIM55	ENST00000353317.9_2	chr8#67064759	E	G
ZNF704	ENST00000327835.7_2	chr8#81599630	Y	C
AZIN1	ENST00000347770.8_1	chr8#103841636	S	G
AZIN1	ENST00000347770.8_1	chr8#103842107	Y	C
GPIHBP1	ENST00000622500.2_2	chr8#144296903	Y	C
NAPRT	ENST00000449291.7_3	chr8#144658638	Q	R
TIGD5	ENST00000504548.3_1	chr8#144681604	S	G
PARP10	ENST00000313028.12_3	chr8#145059741	Q	R
FBXL6	ENST00000331890.6_3	chr8#145581327	K	R
ARHGAP39	ENST00000276826.5_2	chr8#145755873	K	R
WASHC1	ENST00000442898.5_2	chr9#18481	Q	R
UBAP1	ENST00000359544.2_1	chr9#34241435	S	G
DNAI1	ENST00000614641.4_1	chr9#34513118	T	A
SEMA4D	ENST00000450295.5_4	chr9#91996257	N	S
CARD19	ENST00000375464.7_2	chr9#95872863	K	R
PTBP3	ENST00000374255.6_1	chr9#114986431	K	R
SLC31A1	ENST00000374212.5_2	chr9#116022616	S	G
KIF12	ENST00000468460.2_2	chr9#116854185	S	G
KIF12	ENST00000468460.2_2	chr9#116854829	R	G
CRB2	ENST00000359999.7_1	chr9#126132620	T	A
MAPKAP1	ENST00000373503.7_1	chr9#128347862	T	A
FPGS	ENST00000373247.6_2	chr9#130569269	Q	R
SH3GLB2	ENST00000372554.8_2	chr9#131771573	S	G
TOR1B	ENST00000259339.7_2	chr9#132571666	Y	C
TOR1B	ENST00000259339.7_2	chr9#132571671	I	V
TOR1B	ENST00000259339.7_2	chr9#132571693	Y	C
TOR1B	ENST00000259339.7_2	chr9#132571707	M	V
TOR1B	ENST00000259339.7_2	chr9#132571767	R	G
TOR1B	ENST00000259339.7_2	chr9#132571809	I	V
ABL1	ENST00000318560.6_3	chr9#133760195	S	G
NUP214	ENST00000652454.1_1	chr9#134103576	S	G
MED22	ENST00000610672.4_2	chr9#136208500	Y	C
RXRA	ENST00000481739.2_2	chr9#137293586	Q	R
QSOX2	ENST00000358701.9_2	chr9#139100819	R	G
SNAPC4	ENST00000298532.2_1	chr9#139273175	Q	R
EGFL7	ENST00000371698.3_2	chr9#139566725	K	R
LCN12	ENST00000371633.8_2	chr9#139848351	Q	R
FUT7	ENST00000314412.6_1	chr9#139925685	K	R
TUBB4B	ENST00000340384.5_2	chr9#140137622	R	G
ENTPD8	ENST00000472938.5_2	chr9#140332469	K	R
NSMF	ENST00000371474.7_3	chr9#140352113	K	R
CACNA1B	ENST00000371357.5_1	chr9#141016414	H	R
GYG2	ENST00000381163.7_1	chrX#2795262	S	G
ARSD	ENST00000381154.6_2	chrX#2825467	R	G
GK	ENST00000378945.7_2	chrX#30712550	S	G
CYBB	ENST00000378588.4_1	chrX#37652990	Y	C
WAS	ENST00000376701.4_1	chrX#48546825	Q	R
HDAC6	ENST00000334136.10_2	chrX#48681675	T	A
CCDC120	ENST00000496529.6_1	chrX#48925244	N	D
PRICKLE3	ENST00000453382.5_1	chrX#49032480	S	G
GAGE2A	ENST00000362097.1_1	chrX#49355317	M	V
EZHIP	ENST00000342995.4_3	chrX#51151276	R	G
KDM5C	ENST00000375383.7_2	chrX#53222261	N	S
TRO	ENST00000173898.11_1	chrX#54955369	S	G
TRO	ENST00000173898.11_1	chrX#54955483	S	G
TRO	ENST00000173898.11_1	chrX#54955495	T	A
TRO	ENST00000173898.11_1	chrX#54955507	S	G
TRO	ENST00000173898.11_1	chrX#54955537	S	G
TRO	ENST00000173898.11_1	chrX#54955567	S	G
TRO	ENST00000173898.11_1	chrX#54955591	S	G
TRO	ENST00000173898.11_1	chrX#54955627	S	G
TRO	ENST00000173898.11_1	chrX#54955645	S	G
TRO	ENST00000173898.11_1	chrX#54955651	S	G
TRO	ENST00000173898.11_1	chrX#54955669	S	G
TRO	ENST00000173898.11_1	chrX#54955753	S	G
TRO	ENST00000173898.11_1	chrX#54956116	T	A
TRO	ENST00000173898.11_1	chrX#54956143	S	G
TRO	ENST00000173898.11_1	chrX#54956203	S	G
TRO	ENST00000173898.11_1	chrX#54956234	N	S
TRO	ENST00000173898.11_1	chrX#54956293	S	G
TRO	ENST00000173898.11_1	chrX#54956323	S	G
TRO	ENST00000173898.11_1	chrX#54956383	S	G
TRO	ENST00000173898.11_1	chrX#54956563	S	G
TRO	ENST00000173898.11_1	chrX#54956683	S	G
TRO	ENST00000173898.11_1	chrX#54956737	S	G
TRO	ENST00000173898.11_1	chrX#54956803	S	G
TRO	ENST00000173898.11_1	chrX#54956833	S	G
TRO	ENST00000173898.11_1	chrX#54956857	S	G
TRO	ENST00000173898.11_1	chrX#54956926	T	A
TRO	ENST00000173898.11_1	chrX#54956953	S	G
TRO	ENST00000173898.11_1	chrX#54957013	S	G
TRO	ENST00000173898.11_1	chrX#54957049	S	G
TRO	ENST00000173898.11_1	chrX#54957154	T	A
TRO	ENST00000622017.4_3	chrX#54957214	T	A
TRO	ENST00000622017.4_3	chrX#54957394	S	G
TRO	ENST00000622017.4_3	chrX#54957409	S	G
ARMCX3	ENST00000341189.8_1	chrX#100880856	K	R
ARMCX2	ENST00000330154.6_1	chrX#100910984	I	V
ARMCX2	ENST00000330154.6_1	chrX#100911083	I	V
ARMCX2	ENST00000330154.6_1	chrX#100912022	T	A
ARMCX2	ENST00000330154.6_1	chrX#100912527	I	M
ARMCX2	ENST00000330154.6_1	chrX#100912533	I	M
IRS4	ENST00000372129.3_1	chrX#107979003	Y	C
HTR2C	ENST00000371951.5_1	chrX#113965766	I	M
HTR2C	ENST00000371951.5_1	chrX#113965770	T	A
HTR2C	ENST00000371951.5_1	chrX#114082682	I	V
HTR2C	ENST00000371951.5_1	chrX#114082684	I	M
HTR2C	ENST00000371951.5_1	chrX#114082688	N	D
HTR2C	ENST00000371951.5_1	chrX#114082689	N	S
HTR2C	ENST00000371951.5_1	chrX#114082694	I	V
GRIA3	ENST00000620581.4_3	chrX#122598962	R	G
ELF4	ENST00000335997.11_1	chrX#129200847	E	G
ELF4	ENST00000335997.11_1	chrX#129201051	Y	C
IDS	ENST00000340855.11_3	chrX#148584877	Y	C
IDS	ENST00000340855.11_3	chrX#148585758	K	E
GABRA3	ENST00000370314.9_2	chrX#151358319	I	M
TREX2	ENST00000393862.2	chrX#152710648	S	G
PLXNB3	ENST00000361971.10_2	chrX#153032649	S	G
PLXNB3	ENST00000361971.10_2	chrX#153032662	Q	R
IRAK1	ENST00000393687.6_3	chrX#153279602	H	R
FLNA	ENST00000422373.5_2	chrX#153579950	Q	R
FLNA	ENST00000422373.5_2	chrX#153579957	S	G
