# Supplementary material for: A-to-I nonsynonymous RNA editing was significantly enriched in the ubiquitination site and correlated with clinical features and immune response
Source: Sci Rep. 2022 Sep 5;12:15079. doi: 10.1038/s41598-022-18926-x (PMC9445000; doi:10.1038/s41598-022-18926-x)
Supplement: Supplementary file 11 — Supplementary Information 11. [file 41598_2022_18926_MOESM11_ESM.xlsx]

## Sheet: Sheet1
Editing site	Nonsynonymous or Synonymous
chr1|160302244	Nonsynonymous
chr10|126451032	Nonsynonymous
chr10|126451098	Nonsynonymous
chr11|5685323	Nonsynonymous
chr19|18288551	Nonsynonymous
chr20|36147563	Nonsynonymous
chr3|40503583	Nonsynonymous
chr4|10080600	Nonsynonymous
chr4|77977164	Nonsynonymous
chr8|103841636	Nonsynonymous
chr8|11703175	Nonsynonymous
chr1|160319987	Nonsynonymous
chr1|225974568	Nonsynonymous
chr1|225974600	Nonsynonymous
chr1|225974619	Nonsynonymous
chr1|247263717	Nonsynonymous
chr10|79397298	Nonsynonymous
chr11|5685392	Nonsynonymous
chr13|46090371	Nonsynonymous
chr19|59061154	Nonsynonymous
chr20|5092172	Nonsynonymous
chr3|58141801	Nonsynonymous
chr4|17805279	Nonsynonymous
chr5|176764218	Nonsynonymous
chrX|153062943	Nonsynonymous
chr15|75646086	Nonsynonymous
chr17|73916431	Nonsynonymous
chr19|14593605	Nonsynonymous
chr2|201749994	Nonsynonymous
chr20|36147534	Nonsynonymous
chr22|19429196	Nonsynonymous
chr7|131195075	Nonsynonymous
chr9|140510564	Nonsynonymous
chr1|16891342	Nonsynonymous
chr11|65314322	Nonsynonymous
chr13|52604880	Nonsynonymous
chr15|43483813	Nonsynonymous
chr19|48833635	Nonsynonymous
chr19|58355670	Nonsynonymous
chr20|5092186	Nonsynonymous
chr22|19429189	Nonsynonymous
chr1|110256304	Nonsynonymous
chr1|2436080	Nonsynonymous
chr13|52604985	Nonsynonymous
chr14|72200433	Nonsynonymous
chr16|1827756	Nonsynonymous
chr17|47783655	Nonsynonymous
chr21|34922801	Nonsynonymous
chr22|19429180	Nonsynonymous
chrX|2825467	Nonsynonymous
chr11|74988426	Nonsynonymous
chr12|58111951	Nonsynonymous
chr13|100915056	Nonsynonymous
chr15|65249466	Nonsynonymous
chr17|74714882	Nonsynonymous
chr17|80441115	Nonsynonymous
chr17|80441127	Nonsynonymous
chr19|58355669	Nonsynonymous
chr20|47711355	Nonsynonymous
chr6|17951643	Nonsynonymous
chr7|131195067	Nonsynonymous
chr7|39990302	Nonsynonymous
chr11|5685355	Nonsynonymous
chr11|65830884	Nonsynonymous
chr11|66523904	Nonsynonymous
chr12|69140502	Nonsynonymous
chr17|43219954	Nonsynonymous
chr19|18182020	Nonsynonymous
chr19|23542297	Nonsynonymous
chr19|58355651	Nonsynonymous
chr21|34634891	Nonsynonymous
chr22|45204899	Nonsynonymous
chr22|45204936	Nonsynonymous
chr6|44120349	Nonsynonymous
chr11|62644279	Nonsynonymous
chr12|49718012	Nonsynonymous
chr17|15406498	Nonsynonymous
chr21|34634968	Nonsynonymous
chr22|19429190	Nonsynonymous
chr7|100887329	Nonsynonymous
chr7|39990590	Nonsynonymous
chr1|26128567	Nonsynonymous
chr17|40970662	Nonsynonymous
chr19|11552072	Nonsynonymous
chr19|18182099	Nonsynonymous
chr19|47225529	Nonsynonymous
chr20|36393666	Nonsynonymous
chr7|45954522	Nonsynonymous
chr9|140510573	Nonsynonymous
chr11|130109719	Nonsynonymous
chr12|69651595	Nonsynonymous
chr14|102516132	Nonsynonymous
chr19|58355689	Nonsynonymous
chr21|47742652	Nonsynonymous
chr1|113242909	Nonsynonymous
chr1|155279696	Nonsynonymous
chr10|126451119	Nonsynonymous
chr12|56075695	Nonsynonymous
chr17|37826529	Nonsynonymous
chr17|42475813	Nonsynonymous
chr18|32825609	Nonsynonymous
chr18|32825654	Nonsynonymous
chr18|32825741	Nonsynonymous
chr19|46841538	Nonsynonymous
chr19|50796907	Nonsynonymous
chr19|58355694	Nonsynonymous
chr7|39990344	Nonsynonymous
chr8|67590188	Nonsynonymous
chrX|48435461	Nonsynonymous
chr10|126450936	Nonsynonymous
chr11|124626487	Nonsynonymous
chr11|61724916	Nonsynonymous
chr17|80441088	Nonsynonymous
chr19|18182060	Nonsynonymous
chr19|21720813	Nonsynonymous
chr19|40485814	Nonsynonymous
chr19|46841490	Nonsynonymous
chr2|201750011	Nonsynonymous
chr3|52783731	Nonsynonymous
chr4|6695695	Nonsynonymous
chr6|17951607	Nonsynonymous
chr1|110256306	Nonsynonymous
chr10|92662075	Nonsynonymous
chr14|26917530	Nonsynonymous
chr18|2891758	Nonsynonymous
chr19|21301032	Nonsynonymous
chr19|21720804	Nonsynonymous
chr2|102486180	Nonsynonymous
chr2|241700776	Nonsynonymous
chr3|62423807	Nonsynonymous
chr7|140158989	Nonsynonymous
chr8|67590166	Nonsynonymous
chr1|22970557	Nonsynonymous
chr11|105804694	Nonsynonymous
chr13|52604264	Nonsynonymous
chr14|61545615	Nonsynonymous
chr15|65249514	Nonsynonymous
chr15|65426067	Nonsynonymous
chr15|70351034	Nonsynonymous
chr17|48703595	Nonsynonymous
chr17|73753338	Nonsynonymous
chr17|80041164	Nonsynonymous
chr19|10290866	Nonsynonymous
chr19|21301094	Nonsynonymous
chr21|30953750	Nonsynonymous
chr4|158281294	Nonsynonymous
chr4|15964334	Nonsynonymous
chr6|170176622	Nonsynonymous
chrX|47071841	Nonsynonymous
chrX|54955567	Nonsynonymous
chr1|196706769	Nonsynonymous
chr1|33736182	Nonsynonymous
chr10|135110893	Nonsynonymous
chr11|11292815	Nonsynonymous
chr11|66523884	Nonsynonymous
chr11|66523943	Nonsynonymous
chr11|67431926	Nonsynonymous
chr12|109665188	Nonsynonymous
chr12|110826388	Nonsynonymous
chr12|51873854	Nonsynonymous
chr12|51873908	Nonsynonymous
chr14|26917515	Nonsynonymous
chr14|61550336	Nonsynonymous
chr15|83660750	Nonsynonymous
chr17|42153086	Nonsynonymous
chr18|55309179	Nonsynonymous
chr19|23544208	Nonsynonymous
chr19|36211399	Nonsynonymous
chr2|131221210	Nonsynonymous
chr2|133403646	Nonsynonymous
chr20|47711321	Nonsynonymous
chr3|158317839	Nonsynonymous
chr3|53267225	Nonsynonymous
chr6|102372589	Nonsynonymous
chr6|5187135	Nonsynonymous
chr6|86243493	Nonsynonymous
chr1|173775659	Nonsynonymous
chr1|204082228	Nonsynonymous
chr10|102777342	Nonsynonymous
chr10|135110839	Nonsynonymous
chr10|135110840	Nonsynonymous
chr10|135110900	Nonsynonymous
chr10|92662039	Nonsynonymous
chr10|97146829	Nonsynonymous
chr11|11952277	Nonsynonymous
chr11|46539723	Nonsynonymous
chr11|62761336	Nonsynonymous
chr11|66523878	Nonsynonymous
chr11|74977215	Nonsynonymous
chr12|121691180	Nonsynonymous
chr12|133438949	Nonsynonymous
chr12|51873864	Nonsynonymous
chr14|20920211	Nonsynonymous
chr14|73746097	Nonsynonymous
chr15|65249450	Nonsynonymous
chr15|65249526	Nonsynonymous
chr15|80465406	Nonsynonymous
chr16|28118948	Nonsynonymous
chr17|26902513	Nonsynonymous
chr17|43214815	Nonsynonymous
chr19|39079860	Nonsynonymous
chr19|5684080	Nonsynonymous
chr19|5684087	Nonsynonymous
chr19|56895363	Nonsynonymous
chr19|58355661	Nonsynonymous
chr19|58355693	Nonsynonymous
chr2|219563809	Nonsynonymous
chr21|34634936	Nonsynonymous
chr3|53820892	Nonsynonymous
chr5|148596531	Nonsynonymous
chr5|179028978	Nonsynonymous
chr6|102337689	Nonsynonymous
chr6|102337702	Nonsynonymous
chr7|38860861	Nonsynonymous
chr7|39990548	Nonsynonymous
chr7|45141465	Nonsynonymous
chr8|67590169	Nonsynonymous
chr9|126132620	Nonsynonymous
chrX|122598962	Nonsynonymous
chrX|128645951	Nonsynonymous
chr11|62397341	Synonymous
chr15|65257733	Synonymous
chr19|14593693	Synonymous
chr2|201750058	Synonymous
chr5|40832621	Synonymous
chr9|140510586	Synonymous
chr1|225974644	Synonymous
chr11|5685387	Synonymous
chr12|123466262	Synonymous
chr14|62207592	Synonymous
chr21|34923319	Synonymous
chr9|130953032	Synonymous
chr1|225974662	Synonymous
chr10|103558809	Synonymous
chr15|75646087	Synonymous
chr20|5092242	Synonymous
chr15|65425334	Synonymous
chr20|5092155	Synonymous
chr6|43742110	Synonymous
chr17|1268207	Synonymous
chr19|36237414	Synonymous
chr2|228356326	Synonymous
chr21|41300973	Synonymous
chr10|126450991	Synonymous
chr15|65425319	Synonymous
chr17|80441110	Synonymous
chr17|80441134	Synonymous
chr21|34634871	Synonymous
chr1|110256296	Synonymous
chr1|26128568	Synonymous
chr11|66523921	Synonymous
chr1|149858875	Synonymous
chr10|101995501	Synonymous
chr19|18182106	Synonymous
chr19|18182130	Synonymous
chr19|3594978	Synonymous
chr19|9737486	Synonymous
chr10|126451093	Synonymous
chr15|48704901	Synonymous
chr19|21301134	Synonymous
chr19|23542298	Synonymous
chr10|123846041	Synonymous
chr11|66523903	Synonymous
chr17|34866719	Synonymous
chr19|18182070	Synonymous
chr21|34634952	Synonymous
chr16|58073911	Synonymous
chr19|46841545	Synonymous
chr4|99807662	Synonymous
chr18|19239178	Synonymous
chr19|5893234	Synonymous
chr7|131195050	Synonymous
chr19|47111557	Synonymous
chr19|5893297	Synonymous
chr2|108915027	Synonymous
chr5|68470128	Synonymous
chr10|126451024	Synonymous
chr14|61550343	Synonymous
chr17|80441116	Synonymous
chr19|5893264	Synonymous
chr3|147128556	Synonymous
chr3|147128568	Synonymous
chr3|147128655	Synonymous
chr5|115803409	Synonymous
chr10|126450949	Synonymous
chr13|20304478	Synonymous
chr19|17622547	Synonymous
chr19|57967252	Synonymous
chr2|108921683	Synonymous
chr22|37770174	Synonymous
chr3|122288403	Synonymous
chr4|151749658	Synonymous
chr4|158257879	Synonymous
chr1|145747193	Synonymous
chr1|229567366	Synonymous
chr10|102777347	Synonymous
chr10|97146827	Synonymous
chr11|61724921	Synonymous
chr12|50475387	Synonymous
chr15|45401092	Synonymous
chr15|53997327	Synonymous
chr15|75498905	Synonymous
chr17|15406472	Synonymous
chr19|39079861	Synonymous
chr19|39079867	Synonymous
chr19|45810068	Synonymous
chr19|45811679	Synonymous
chr19|45821092	Synonymous
chr19|58355710	Synonymous
chr19|9737471	Synonymous
chr2|201750007	Synonymous
chr2|203160425	Synonymous
chr4|109584461	Synonymous
chr6|102372572	Synonymous
